# Supplementary material for: Genome-wide clonal variability in European pear “Rocha” using high-throughput sequencing
Source: Hortic Res. 2022 May 17;9:uhac111. doi: 10.1093/hr/uhac111 (PMC10939347; doi:10.1093/hr/uhac111)
Supplement: Table_S5_uhac111 [file table_s5_uhac111.xlsx]

## Sheet: Table S5
Chromosome	Position	REF allele	ALT allele	Type of variant	Impact	type of impact	HGVS.c	HGVS.p	PRT 50	PRT 51	PRT 52	PRT 53	PRT 55	PRT 56	PRT 57	PRT 58	gene	GO match	GO description	IPR match	IPR annotation	KEEG ortholog match	KEEG ortholog description	KEEG pathway match	KEEG pathway description
Chr10	11094804	CACACACATAG	C	INDEL	HIGH	exon_loss_variant&splice_region_variant	c.-2_8delCTATGTGTGT	-	CACACACATAGCACACACATAG	CACACACATAGC	CACACACATAGC	CACACACATAGC	CACACACATAGC	CACACACATAGC	CACACACATAGC	CACACACATAGC	pycom10g08440	GO:0016758	Molecular Function:transferase activity, transferring hexosyl groups	IPR002213;IPR035595	UDP-glucuronosyl/UDP-glucosyltransferase;UDP-glycosyltransferase family, conserved site	K23279	gallate 1-beta-glucosyltransferase [EC:2.4.1.136]	ko01522	Endocrine resistance
Chr16	18516654	AAT	A	INDEL	HIGH	frameshift_variant	c.13_14delAT	p.Ile5fs	AA	AA	AA	AA	AA	AA	AA	AATA	pycom16g20660	-	-	IPR008250;IPR023298	P-type ATPase, A domain superfamily;P-type ATPase, transmembrane domain superfamily	K01537	P-type Ca2+ transporter type 2C [EC:7.2.2.10]	ko01522	Endocrine resistance
Chr13	17422379	AC	A	INDEL	HIGH	frameshift_variant	c.581delG	p.Arg194fs	AA	AA	AA	AA	AA	AA	AA	ACA	pycom13g21170	-	-	IPR004853	Sugar phosphate transporter domain	-	-	-	-
Chr11	11194966	A	AAGAAGTT	INDEL	HIGH	frameshift_variant	c.1235_1236insAGAAGTT	p.His412fs	AA	AA	AA	AA	AA	AAAGAAGTT	AA	AAAGAAGTT	pycom11g12270	-	-	IPR001841;IPR013083	Zinc finger, RING-type;Zinc finger, RING/FYVE/PHD-type	-	-	-	-
Chr5	3460171	AT	A	INDEL	HIGH	frameshift_variant	c.1092delT	p.Leu365fs	AA	AA	AA	ATA	AA	AA	AA	AA	pycom05g02950	-	-	-	-	-	-	-	-
Chr17	14510426	AC	A	INDEL	HIGH	frameshift_variant	c.714delC	p.Asn238fs	AA	AA	ACA	AA	AA	AA	AA	AA	pycom17g16340	-	-	-	-	-	-	-	-
Chr9	1446534	AT	A	INDEL	HIGH	frameshift_variant	c.684delT	p.Leu229fs	AA	AA	ATA	ATA	ATA	AA	ATA	ATA	pycom09g01950	GO:0006468;GO:0048544;GO:0005524;GO:0004672	Biological Process:protein phosphorylation;Biological Process:recognition of pollen;Molecular Function:ATP binding;Molecular Function:protein kinase activity	IPR000719;IPR000858;IPR003609;IPR011009	Protein kinase domain;S-locus glycoprotein domain;PAN/Apple domain;Protein kinase-like domain superfamily	-	-	-	-
Chr2	9704866	ATC	A	INDEL	HIGH	frameshift_variant	c.564_565delTC	p.Asp188fs	AA	AA	ATCA	ATCA	AA	AA	ATCA	ATCA	pycom02g13140	-	-	IPR008808	Powdery mildew resistance protein, RPW8 domain	-	-	-	-
Chr2	12488984	A	AAC	INDEL	HIGH	frameshift_variant	c.334_335insGT	p.Phe112fs	AA	AAAC	AAAC	AAAC	AAAC	AA	AAAC	AA	pycom02g15570	GO:0016021	Cellular Component:integral component of membrane	IPR001757;IPR023214;IPR036412	P-type ATPase;HAD superfamily;HAD-like superfamily	K17686	P-type Cu+ transporter [EC:7.2.2.8]	ko01524;ko04016	Platinum drug resistance;MAPK signaling pathway - plant
Chr7	2730617	A	AAG	INDEL	HIGH	frameshift_variant	c.183_184dupAG	p.Ala62fs	AA	AAAG	AAAG	AAAG	AAAG	AAAG	AAAG	AAAG	pycom07g03280	GO:0000082;GO:0051726;GO:0006357;GO:0006351;GO:0005634	Biological Process:G1/S transition of mitotic cell cycle;Biological Process:regulation of cell cycle;Biological Process:regulation of transcription by RNA polymerase II;Biological Process:transcription, DNA-templated;Cellular Component:nucleus	IPR002719;IPR002720;IPR015652;IPR024599;IPR028309;IPR036915	Retinoblastoma-associated protein, B-box;Retinoblastoma-associated protein, A-box;Retinoblastoma-related protein;Retinoblastoma-associated protein, N-terminal;Retinoblastoma protein family;Cyclin-like superfamily	K04681	retinoblastoma-like protein 1	ko01522;ko04110;ko04218;ko04350;ko05165;ko05203	Endocrine resistance;Cell cycle;Cellular senescence;TGF-beta signaling pathway;Human papillomavirus infection;Viral carcinogenesis
Chr7	25081837	A	AAGGCTGCACAGAATTGGATCATATACGAAGG	INDEL	HIGH	frameshift_variant	c.591_592insGCTGCACAGAATTGGATCATATACGAAGGAG	p.Thr198fs	AA	AAAGGCTGCACAGAATTGGATCATATACGAAGG	AAAGGCTGCACAGAATTGGATCATATACGAAGG	AAAGGCTGCACAGAATTGGATCATATACGAAGG	AAAGGCTGCACAGAATTGGATCATATACGAAGG	AAAGGCTGCACAGAATTGGATCATATACGAAGG	AAAGGCTGCACAGAATTGGATCATATACGAAGG	AAAGGCTGCACAGAATTGGATCATATACGAAGG	pycom07g24340	GO:0008168	Molecular Function:methyltransferase activity	IPR004159	Putative S-adenosyl-L-methionine-dependent methyltransferase	-	-	-	-
Chr2	17083331	A	AATCATCTCTTC	INDEL	HIGH	frameshift_variant	c.1129_1130insATCATCTCTTC	p.Ile377fs	AA	AAATCATCTCTTC	AAATCATCTCTTC	AAATCATCTCTTC	AAATCATCTCTTC	AAATCATCTCTTC	AAATCATCTCTTC	AAATCATCTCTTC	pycom02g19060	-	-	-	-	-	-	-	-
Chr13	21835467	A	AATTCCTGTAT	INDEL	HIGH	frameshift_variant	c.545_546insATTCCTGTAT	p.Asp182fs	AA	AAATTCCTGTAT	AAATTCCTGTAT	AAATTCCTGTAT	AAATTCCTGTAT	AAATTCCTGTAT	AAATTCCTGTAT	AAATTCCTGTAT	pycom13g24820	-	-	-	-	-	-	-	-
Chr15	31453526	A	AC	INDEL	HIGH	frameshift_variant	c.480_481insC	p.Gly161fs	AA	AAC	AAC	AAC	AAC	AA	AAC	AAC	pycom15g32450	GO:0007165;GO:0005515	Biological Process:signal transduction;Molecular Function:protein binding	IPR000157;IPR001611;IPR032675;IPR035897	Toll/interleukin-1 receptor homology (TIR) domain;Leucine-rich repeat;Leucine-rich repeat domain superfamily;Toll/interleukin-1 receptor homology (TIR) domain superfamily	-	-	-	-
Chr1	19197293	A	AC	INDEL	HIGH	frameshift_variant	c.25dupG	p.Val9fs	AA	AAC	AAC	AAC	AAC	AAC	AAC	AAC	pycom01g20910	-	-	-	-	-	-	ko01522	Endocrine resistance
Chr5	21736183	AAC	A	INDEL	HIGH	frameshift_variant	c.260_261delCA	p.Thr87fs	AA	AACA	AACA	AACA	AACA	AACA	AA	AACA	pycom05g18880	-	-	-	-	-	-	-	-
Chr15	15032106	A	ACCTTT	INDEL	HIGH	frameshift_variant	c.543_544insCCTTT	p.Thr182fs	AA	AACCTTT	AACCTTT	AACCTTT	AACCTTT	AACCTTT	AACCTTT	AACCTTT	pycom15g20950	-	-	IPR013057	Amino acid transporter, transmembrane domain	-	-	-	-
Chr5	1688704	A	ACG	INDEL	HIGH	frameshift_variant	c.1640_1641insCG	p.Ala548fs	AA	AACG	AACG	AACG	AACG	AACG	AACG	AACG	pycom05g01350	-	-	IPR032675	Leucine-rich repeat domain superfamily	-	-	-	-
Chr16	14314596	A	ACTCCGACATGC	INDEL	HIGH	frameshift_variant	c.409_410insGCATGTCGGAG	p.Val137fs	AA	AACTCCGACATGC	AACTCCGACATGC	AACTCCGACATGC	AACTCCGACATGC	AACTCCGACATGC	AACTCCGACATGC	AACTCCGACATGC	pycom16g17950	-	-	-	-	-	-	ko01522	Endocrine resistance
Chr10	22308827	A	AG	INDEL	HIGH	frameshift_variant	c.2600dupG	p.Asn868fs	AA	AAG	AAG	AAG	AAG	AAG	AAG	AAG	pycom10g19150	GO:0005515	Molecular Function:protein binding	IPR001611;IPR013210;IPR032675	Leucine-rich repeat;Leucine-rich repeat-containing N-terminal, plant-type;Leucine-rich repeat domain superfamily	-	-	-	-
Chr6	14256056	A	AGCAGGCTGGGTCGCGGG	INDEL	HIGH	frameshift_variant	c.1478_1479insGCAGGCTGGGTCGCGGG	p.Ala494fs	AA	AAGCAGGCTGGGTCGCGGG	AAGCAGGCTGGGTCGCGGG	AAGCAGGCTGGGTCGCGGG	AAGCAGGCTGGGTCGCGGG	AAGCAGGCTGGGTCGCGGG	AAGCAGGCTGGGTCGCGGG	AAGCAGGCTGGGTCGCGGG	pycom06g09070	-	-	-	-	-	-	-	-
Chr13	401706	A	AT	INDEL	HIGH	frameshift_variant	c.91dupA	p.Ile31fs	AA	AAT	AAT	AAT	AAT	AAT	AAT	AAT	pycom13g00630	GO:0016226;GO:0055114;GO:0005737;GO:0071949;GO:0050660;GO:0051536;GO:0016491	Biological Process:iron-sulfur cluster assembly;Biological Process:oxidation-reduction process;Cellular Component:cytoplasm;Molecular Function:FAD binding;Molecular Function:flavin adenine dinucleotide binding;Molecular Function:iron-sulfur cluster binding;Molecular Function:oxidoreductase activity	IPR006094;IPR007785;IPR016166;IPR016169;IPR036318;IPR040165	FAD linked oxidase, N-terminal;Anamorsin;FAD-binding domain, PCMH-type;FAD-binding, type PCMH, subdomain 2;FAD-binding, type PCMH-like superfamily;Delta(24)-sterol reductase	K09828	Delta24-sterol reductase [EC:1.3.1.72 1.3.1.-]	ko00100	Steroid biosynthesis
Chr17	25661930	A	AT	INDEL	HIGH	frameshift_variant	c.184dupA	p.Met62fs	AA	AAT	AAT	AAT	AAT	AAT	AAT	AAT	pycom17g27520	GO:0005515	Molecular Function:protein binding	IPR002625;IPR002885;IPR011990;IPR036063	Smr domain;Pentatricopeptide repeat;Tetratricopeptide-like helical domain superfamily;Smr domain superfamily	-	-	-	-
Chr5	27261697	A	AT	INDEL	HIGH	frameshift_variant	c.1021_1022insA	p.Leu341fs	AA	AAT	AAT	AAT	AAT	AAT	AAT	AAT	pycom05g25960	-	-	IPR005516	Remorin, C-terminal	-	-	-	-
Chr11	20444793	A	AAT	INDEL	HIGH	frameshift_variant	c.4483_4484insAT	p.Arg1495fs	AA	AATAAT	AATAAT	AATAAT	AATAAT	AATAAT	AATAAT	AATAAT	pycom11g18250	-	-	-	-	-	-	-	-
Chr2	4309700	A	ATG	INDEL	HIGH	frameshift_variant	c.239_240insTG	p.Gln80fs	AA	AATG	AATG	AATG	AATG	AATG	AATG	AATG	pycom02g06260	GO:0003676	Molecular Function:nucleic acid binding	IPR012677;IPR034393;IPR035979	Nucleotide-binding alpha-beta plait domain superfamily;TatSF1-like;RNA-binding domain superfamily	K13093	HIV Tat-specific factor 1	ko01522	Endocrine resistance
Chr10	11687258	A	ATGGAGAAACTGCATCTG	INDEL	HIGH	frameshift_variant	c.361_362insCAGATGCAGTTTCTCCA	p.Ile121fs	AA	AATGGAGAAACTGCATCTG	AATGGAGAAACTGCATCTG	AATGGAGAAACTGCATCTG	AATGGAGAAACTGCATCTG	AATGGAGAAACTGCATCTG	AATGGAGAAACTGCATCTG	AATGGAGAAACTGCATCTG	pycom10g08870	GO:0070461	Cellular Component:SAGA-type complex	IPR024738	Transcriptional coactivator Hfi1/Transcriptional adapter 1	-	-	-	-
Chr15	14337006	A	ATT	INDEL	HIGH	frameshift_variant	c.747_748insAA	p.Cys250fs	AA	AATT	ATTATT	AATT	AATT	AATT	AATT	AATT	pycom15g20050	-	-	IPR001841;IPR013083	Zinc finger, RING-type;Zinc finger, RING/FYVE/PHD-type	-	-	-	-
Chr1	13420904	A	ATTAATAG	INDEL	HIGH	frameshift_variant	c.2230_2231insCTATTAA	p.Leu744fs	AA	AATTAATAG	AATTAATAG	AATTAATAG	AATTAATAG	AATTAATAG	AATTAATAG	AATTAATAG	pycom01g12770	GO:0032784;GO:0006357;GO:0006355;GO:0003676;GO:0008270	Biological Process:regulation of DNA-templated transcription, elongation;Biological Process:regulation of transcription by RNA polymerase II;Biological Process:regulation of transcription, DNA-templated;Molecular Function:nucleic acid binding;Molecular Function:zinc ion binding	IPR001878;IPR005100;IPR014722;IPR036735;IPR036875;IPR039659	Zinc finger, CCHC-type;NGN domain;Ribosomal protein L2, domain 2;NusG, N-terminal domain superfamily;Zinc finger, CCHC-type superfamily;Transcription elongation factor SPT5	-	-	-	-
Chr5	16905104	A	ATTACCCTTACATAACT	INDEL	HIGH	frameshift_variant	c.970_971insAGTTATGTAAGGGTAA	p.Val324fs	AA	AATTACCCTTACATAACT	AATTACCCTTACATAACT	AATTACCCTTACATAACT	AATTACCCTTACATAACT	AATTACCCTTACATAACT	AATTACCCTTACATAACT	AATTACCCTTACATAACT	pycom05g13320	GO:0007165;GO:0043531;GO:0005515	Biological Process:signal transduction;Molecular Function:ADP binding;Molecular Function:protein binding	IPR000157;IPR002182;IPR011713;IPR027417;IPR032675;IPR035897;IPR036390	Toll/interleukin-1 receptor homology (TIR) domain;NB-ARC;Leucine-rich repeat 3;P-loop containing nucleoside triphosphate hydrolase;Leucine-rich repeat domain superfamily;Toll/interleukin-1 receptor homology (TIR) domain superfamily;Winged helix DNA-binding domain superfamily	-	-	-	-
Chr2	7376600	AC	A	INDEL	HIGH	frameshift_variant	c.540delC	p.Arg181fs	AA	ACA	ACA	ACA	ACA	ACA	ACA	ACA	pycom02g10630	GO:0005515	Molecular Function:protein binding	IPR000225;IPR011989;IPR016024	Armadillo;Armadillo-like helical;Armadillo-type fold	-	-	-	-
Chr7	18319812	A	AC	INDEL	HIGH	frameshift_variant	c.867_868insG	p.Ser290fs	AA	ACAC	ACAC	ACAC	ACAC	ACAC	ACAC	ACAC	pycom07g15770	GO:0006355;GO:0003677	Biological Process:regulation of transcription, DNA-templated;Molecular Function:DNA binding	IPR003441;IPR036093	NAC domain;NAC domain superfamily	-	-	-	-
Chr17	2965414	AG	A	INDEL	HIGH	frameshift_variant	c.602delC	p.Pro201fs	AA	AGA	AGA	AGA	AGA	AGA	AGA	AGA	pycom17g04340	-	-	IPR002372;IPR011047	Pyrrolo-quinoline quinone repeat;Quinoprotein alcohol dehydrogenase-like superfamily	-	-	-	-
Chr4	4463738	AG	A	INDEL	HIGH	frameshift_variant	c.1035delG	p.Lys346fs	AA	AGA	AGA	AGA	AGA	AGA	AGA	AGA	pycom04g04820	-	-	IPR017877	Myb-like domain	-	-	-	-
Chr3	489515	AGAGG	A	INDEL	HIGH	frameshift_variant	c.61_64delGGAG	p.Gly21fs	AA	AGAGGAGAGG	AGAGGAGAGG	AGAGGAGAGG	AA	AA	AGAGGAGAGG	AGAGGAGAGG	pycom03g00590	GO:0003676	Molecular Function:nucleic acid binding	IPR000504;IPR012677;IPR035979	RNA recognition motif domain;Nucleotide-binding alpha-beta plait domain superfamily;RNA-binding domain superfamily	K12900	FUS-interacting serine-arginine-rich protein 1	ko01522;ko03040	Endocrine resistance;Spliceosome
Chr14	542429	AGG	A	INDEL	HIGH	frameshift_variant	c.476_477delGG	p.Arg159fs	AA	AGGA	AGGA	AA	AA	AGGA	AA	AA	pycom14g00800	GO:0004523;GO:0003676	Molecular Function:RNA-DNA hybrid ribonuclease activity;Molecular Function:nucleic acid binding	IPR002156;IPR012337;IPR036397	Ribonuclease H domain;Ribonuclease H-like superfamily;Ribonuclease H superfamily	-	-	-	-
Chr10	18742565	AGG	A	INDEL	HIGH	frameshift_variant	c.116_117delCC	p.Pro39fs	AA	AGGA	AGGA	AA	AGGA	AGGA	AGGA	AGGA	pycom10g15490	GO:0003676	Molecular Function:nucleic acid binding	IPR000504;IPR012677;IPR035979	RNA recognition motif domain;Nucleotide-binding alpha-beta plait domain superfamily;RNA-binding domain superfamily	K14411	RNA-binding protein Musashi	ko01522;ko03015	Endocrine resistance;mRNA surveillance pathway
Chr7	1666401	AT	A	INDEL	HIGH	frameshift_variant	c.77delT	p.Ile26fs	AA	ATA	ATA	ATA	ATA	ATA	ATA	ATA	pycom07g02070	GO:0005515	Molecular Function:protein binding	IPR002885;IPR011990	Pentatricopeptide repeat;Tetratricopeptide-like helical domain superfamily	-	-	-	-
Chr13	14775264	A	ATAGCAAATTGTCACATCTCGGCTCGGGCCCCCACCACATTCGGGGCTCGACTCCGCCG	INDEL	HIGH	frameshift_variant	c.1296_1297insAATTGTCACATCTCGGCTCGGGCCCCCACCACATTCGGGGCTCGACTCCGCCGTAGCA	p.Gln433fs	AA	ATAGCAAATTGTCACATCTCGGCTCGGGCCCCCACCACATTCGGGGCTCGACTCCGCCGATAGCAAATTGTCACATCTCGGCTCGGGCCCCCACCACATTCGGGGCTCGACTCCGCCG	AATAGCAAATTGTCACATCTCGGCTCGGGCCCCCACCACATTCGGGGCTCGACTCCGCCG	AATAGCAAATTGTCACATCTCGGCTCGGGCCCCCACCACATTCGGGGCTCGACTCCGCCG	AATAGCAAATTGTCACATCTCGGCTCGGGCCCCCACCACATTCGGGGCTCGACTCCGCCG	ATAGCAAATTGTCACATCTCGGCTCGGGCCCCCACCACATTCGGGGCTCGACTCCGCCGATAGCAAATTGTCACATCTCGGCTCGGGCCCCCACCACATTCGGGGCTCGACTCCGCCG	AATAGCAAATTGTCACATCTCGGCTCGGGCCCCCACCACATTCGGGGCTCGACTCCGCCG	AATAGCAAATTGTCACATCTCGGCTCGGGCCCCCACCACATTCGGGGCTCGACTCCGCCG	pycom13g18770	-	-	-	-	-	-	-	-
Chr1	2901836	ATC	A	INDEL	HIGH	frameshift_variant	c.4072_4073delTC	p.Ser1358fs	AA	ATCA	ATCA	ATCA	ATCA	ATCA	ATCA	ATCA	pycom01g03860	GO:0003676	Molecular Function:nucleic acid binding	IPR012337;IPR036397;IPR041577	Ribonuclease H-like superfamily;Ribonuclease H superfamily;Reverse transcriptase/retrotransposon-derived protein, RNase H-like domain	-	-	-	-
Chr13	5931450	ATC	A	INDEL	HIGH	frameshift_variant	c.112_113delTC	p.Ser38fs	AA	ATCA	ATCA	ATCA	ATCA	ATCA	ATCA	ATCA	pycom13g08900	GO:0005515	Molecular Function:protein binding	IPR011990;IPR013026;IPR019734	Tetratricopeptide-like helical domain superfamily;Tetratricopeptide repeat-containing domain;Tetratricopeptide repeat	-	-	-	-
Chr11	23436988	ATTGCTTTCAAG	A	INDEL	HIGH	frameshift_variant	c.33_43delCTTGAAAGCAA	p.Leu12fs	AA	ATTGCTTTCAAGA	ATTGCTTTCAAGA	ATTGCTTTCAAGA	ATTGCTTTCAAGA	ATTGCTTTCAAGA	ATTGCTTTCAAGA	ATTGCTTTCAAGA	pycom11g20450	GO:0006468;GO:0048544;GO:0005524;GO:0004672;GO:0004674	Biological Process:protein phosphorylation;Biological Process:recognition of pollen;Molecular Function:ATP binding;Molecular Function:protein kinase activity;Molecular Function:protein serine/threonine kinase activity	IPR000719;IPR000742;IPR000858;IPR001245;IPR001480;IPR003609;IPR008271;IPR011009;IPR017441;IPR024171;IPR036426	Protein kinase domain;EGF-like domain;S-locus glycoprotein domain;Serine-threonine/tyrosine-protein kinase, catalytic domain;Bulb-type lectin domain;PAN/Apple domain;Serine/threonine-protein kinase, active site;Protein kinase-like domain superfamily;Protein kinase, ATP binding site;S-receptor-like serine/threonine-protein kinase;Bulb-type lectin domain superfamily	-	-	-	-
Chr15	11839383	A	AAC	INDEL	HIGH	frameshift_variant	c.76_77dupAC	p.Val27fs	AAAC	AACAAC	AACAAC	AACAAC	AACAAC	AACAAC	AACAAC	AACAAC	pycom15g16880	GO:0006886;GO:0016192;GO:0030117;GO:0005515;GO:0005198	Biological Process:intracellular protein transport;Biological Process:vesicle-mediated transport;Cellular Component:membrane coat;Molecular Function:protein binding;Molecular Function:structural molecule activity	IPR001680;IPR006692;IPR011048;IPR015943;IPR016453;IPR017986;IPR020472;IPR036322	WD40 repeat;Coatomer, WD associated region;Cytochrome cd1-nitrite reductase-like, haem d1 domain superfamily;WD40/YVTN repeat-like-containing domain superfamily;Coatomer beta' subunit (COPB2);WD40-repeat-containing domain;G-protein beta WD-40 repeat;WD40-repeat-containing domain superfamily	K17302	coatomer subunit beta'	ko01522	Endocrine resistance
Chr5	24739333	A	AAG	INDEL	HIGH	frameshift_variant	c.668_669insGA	p.Glu226fs	AAAG	AAAG	AAGAAG	AAAG	AAAG	AAAG	AAAG	AAAG	pycom05g22370	GO:0004650	Molecular Function:polygalacturonase activity	IPR011050;IPR012334;IPR039279	Pectin lyase fold/virulence factor;Pectin lyase fold;Polygalacturonase QRT3-like	-	-	-	-
Chr10	25115072	A	AAG	INDEL	HIGH	frameshift_variant	c.744_745dupCT	p.Leu249fs	AAAG	AAGAAG	AAGAAG	AAAG	AAGAAG	AAGAAG	AAAG	AAGAAG	pycom10g22800	GO:0006468;GO:0005524;GO:0005515;GO:0004672	Biological Process:protein phosphorylation;Molecular Function:ATP binding;Molecular Function:protein binding;Molecular Function:protein kinase activity	IPR000719;IPR001611;IPR008271;IPR011009;IPR017441;IPR021720;IPR032675	Protein kinase domain;Leucine-rich repeat;Serine/threonine-protein kinase, active site;Protein kinase-like domain superfamily;Protein kinase, ATP binding site;Malectin domain;Leucine-rich repeat domain superfamily	-	-	-	-
Chr1	7217507	A	AAGAAG	INDEL	HIGH	frameshift_variant	c.1873_1877dupCTTCT	p.Ala627fs	AAAGAAG	AA	AA	AAAGAAG	AA	AA	AA	AA	pycom01g06710	-	-	IPR040262	Uncharacterized protein At4g38062-like	-	-	-	-
Chr7	1294845	A	AC	INDEL	HIGH	frameshift_variant	c.139_140insC	p.Lys47fs	AAC	AA	AA	AA	AA	AA	AA	AA	pycom07g01640	-	-	IPR005134	Uncharacterised protein family UPF0114	-	-	-	-
Chr12	17308688	A	AC	INDEL	HIGH	frameshift_variant	c.458_459insG	p.Gln154fs	AAC	AAC	AAC	AAC	AA	AAC	AAC	AAC	pycom12g14790	GO:0035434;GO:0016021;GO:0005375	Biological Process:copper ion transmembrane transport;Cellular Component:integral component of membrane;Molecular Function:copper ion transmembrane transporter activity	IPR007274	Ctr copper transporter	-	-	ko01522;ko01524;ko04978	Endocrine resistance;Platinum drug resistance;Mineral absorption
Chr7	17406815	A	AC	INDEL	HIGH	frameshift_variant	c.235dupC	p.Leu79fs	AAC	AAC	AAC	AAC	AAC	AAC	ACAC	AAC	pycom07g15240	-	-	-	-	-	-	-	-
Chr6	20167910	A	AC	INDEL	HIGH	frameshift_variant	c.41dupC	p.Phe16fs	AAC	AAC	AAC	AAC	ACAC	AAC	AAC	AAC	pycom06g15670	-	-	-	-	-	-	-	-
Chr10	28387090	A	AC	INDEL	HIGH	frameshift_variant	c.26_27insC	p.Tyr10fs	AAC	AAC	AAC	ACAC	AAC	AAC	AAC	AAC	pycom10g27430	GO:0016021	Cellular Component:integral component of membrane	IPR007248	Mpv17/PMP22	-	-	ko04146	Peroxisome
Chr10	18078127	A	AC	INDEL	HIGH	frameshift_variant	c.108_109insC	p.Lys37fs	AAC	AAC	ACAC	AAC	AAC	AAC	AAC	AAC	pycom10g14680	-	-	IPR032501	Proteasomal ATPase OB C-terminal domain	K03062	26S proteasome regulatory subunit T2	ko01522;ko03050;ko05165;ko05169;ko05203	Endocrine resistance;Proteasome;Human papillomavirus infection;Epstein-Barr virus infection;Viral carcinogenesis
Chr5	5244829	A	ACAAAAAC	INDEL	HIGH	frameshift_variant	c.53_54insCAAAAAC	p.Lys18fs	AACAAAAAC	AACAAAAAC	AACAAAAAC	AACAAAAAC	ACAAAAACACAAAAAC	ACAAAAACACAAAAAC	ACAAAAACACAAAAAC	AACAAAAAC	pycom05g04460	GO:0006364	Biological Process:rRNA processing	IPR000238;IPR015946;IPR020053;IPR023799	Ribosome-binding factor A;K homology domain-like, alpha/beta;Ribosome-binding factor A, conserved site;Ribosome-binding factor A domain superfamily	-	-	ko01522	Endocrine resistance
Chr16	18409500	A	AAC	INDEL	HIGH	frameshift_variant	c.60_61insCA	p.Lys21fs	AACAAC	AACAAC	AACAAC	AAAC	AACAAC	AACAAC	AACAAC	AACAAC	pycom16g20620	GO:0006486;GO:0008250	Biological Process:protein glycosylation;Cellular Component:oligosaccharyltransferase complex	IPR042416	Oligosaccharyltransferase complex subunit OSTC	-	-	-	-
Chr6	14737052	AACGGAGC	A	INDEL	HIGH	frameshift_variant	c.3409_3415delGCTCCGT	p.Ala1137fs	AACGGAGCAACGGAGC	AACGGAGCA	AACGGAGCA	AACGGAGCA	AACGGAGCA	AACGGAGCAACGGAGC	AACGGAGCA	AACGGAGCA	pycom06g09420	GO:0055085;GO:0016021;GO:0005524;GO:0016887;GO:0042626	Biological Process:transmembrane transport;Cellular Component:integral component of membrane;Molecular Function:ATP binding;Molecular Function:ATPase activity;Molecular Function:ATPase-coupled transmembrane transporter activity	IPR003439;IPR011527;IPR017871;IPR027417;IPR036640	ABC transporter-like;ABC transporter type 1, transmembrane domain;ABC transporter, conserved site;P-loop containing nucleoside triphosphate hydrolase;ABC transporter type 1, transmembrane domain superfamily	-	-	-	-
Chr2	9981705	A	ACT	INDEL	HIGH	frameshift_variant	c.137_138dupTC	p.Ser48fs	AACT	AACT	AACT	AACT	AACT	AACT	AACT	AA	pycom02g13460	GO:0006468;GO:0005524;GO:0004672	Biological Process:protein phosphorylation;Molecular Function:ATP binding;Molecular Function:protein kinase activity	IPR000719;IPR011009;IPR017441	Protein kinase domain;Protein kinase-like domain superfamily;Protein kinase, ATP binding site	K04420	mitogen-activated protein kinase kinase kinase 2 [EC:2.7.11.25]	ko01522;ko04010;ko04540;ko04912	Endocrine resistance;MAPK signaling pathway;Gap junction;GnRH signaling pathway
Chr8	4952094	A	AG	INDEL	HIGH	frameshift_variant	c.331dupG	p.Ala111fs	AAG	AAG	AAG	AAG	AAG	AAG	AGAG	AAG	pycom08g06390	-	-	-	-	-	-	-	-
Chr6	14252927	A	AG	INDEL	HIGH	frameshift_variant	c.296dupG	p.Val100fs	AAG	AAG	AAG	AAG	AGAG	AAG	AAG	AAG	pycom06g09060	-	-	-	-	-	-	-	-
Chr14	10378990	A	AG	INDEL	HIGH	frameshift_variant	c.157_158insC	p.Leu53fs	AAG	AGAG	AGAG	AGAG	AGAG	AAG	AGAG	AGAG	pycom14g08970	GO:0051603;GO:0006511;GO:0005839;GO:0019773;GO:0004175;GO:0004298	Biological Process:proteolysis involved in cellular protein catabolic process;Biological Process:ubiquitin-dependent protein catabolic process;Cellular Component:proteasome core complex;Cellular Component:proteasome core complex, alpha-subunit complex;Molecular Function:endopeptidase activity;Molecular Function:threonine-type endopeptidase activity	IPR000426;IPR001353;IPR023332;IPR029055;IPR035150	Proteasome alpha-subunit, N-terminal domain;Proteasome, subunit alpha/beta;Proteasome alpha-type subunit;Nucleophile aminohydrolases, N-terminal;Proteasome subunit alpha 3, plant	K02727	20S proteasome subunit alpha 7 [EC:3.4.25.1]	ko01522;ko03050	Endocrine resistance;Proteasome
Chr5	11666261	A	AAG	INDEL	HIGH	frameshift_variant	c.105_106insCT	p.Ser36fs	AAGAAG	AAAG	AAAG	AAAG	AAAG	AAAG	AAAG	AAAG	pycom05g08890	GO:0055114;GO:0016491;GO:0008270	Biological Process:oxidation-reduction process;Molecular Function:oxidoreductase activity;Molecular Function:zinc ion binding	IPR002328;IPR011032;IPR013149;IPR013154;IPR036291	Alcohol dehydrogenase, zinc-type, conserved site;GroES-like superfamily;Alcohol dehydrogenase, C-terminal;Alcohol dehydrogenase, N-terminal;NAD(P)-binding domain superfamily	K00083	cinnamyl-alcohol dehydrogenase [EC:1.1.1.195]	ko00940	Phenylpropanoid biosynthesis
Chr10	15341761	A	AT	INDEL	HIGH	frameshift_variant	c.420dupA	p.Trp141fs	AAT	AAT	AAT	AAT	AAT	ATAT	AAT	ATAT	pycom10g11770	-	-	IPR036188	FAD/NAD(P)-binding domain superfamily	K00485	dimethylaniline monooxygenase (N-oxide forming) [EC:1.14.13.8]	ko00982	Drug metabolism - cytochrome P450
Chr11	24845042	A	AT	INDEL	HIGH	frameshift_variant	c.1087dupT	p.Cys363fs	AAT	ATAT	AAT	ATAT	AAT	ATAT	ATAT	ATAT	pycom11g21820	GO:0004523;GO:0003676	Molecular Function:RNA-DNA hybrid ribonuclease activity;Molecular Function:nucleic acid binding	IPR002156;IPR036397	Ribonuclease H domain;Ribonuclease H superfamily	-	-	-	-
Chr3	1235886	A	AT	INDEL	HIGH	frameshift_variant	c.1351_1352insT	p.Lys451fs	AAT	ATAT	ATAT	AAT	ATAT	AAT	AA	AAT	pycom03g01670	-	-	IPR001480;IPR036426	Bulb-type lectin domain;Bulb-type lectin domain superfamily	-	-	-	-
Chr2	14989743	A	AT	INDEL	HIGH	frameshift_variant	c.31dupA	p.Ile11fs	AAT	ATAT	ATAT	ATAT	AAT	ATAT	ATAT	ATAT	pycom02g17230	GO:0005789	Cellular Component:endoplasmic reticulum membrane	IPR000535;IPR008962;IPR013783;IPR016763	Major sperm protein (MSP) domain;PapD-like superfamily;Immunoglobulin-like fold;Vesicle-associated membrane-protein-associated protein	-	-	-	-
Chr13	21187352	A	AT	INDEL	HIGH	frameshift_variant	c.919dupT	p.Cys307fs	AAT	ATAT	ATAT	ATAT	ATAT	ATAT	ATAT	ATAT	pycom13g23810	-	-	-	-	-	-	-	-
Chr2	4586069	AAT	A	INDEL	HIGH	frameshift_variant	c.1716_1717delTA	p.Gln574fs	AATA	AATA	AATA	AATA	AATA	AATA	AA	AATA	pycom02g06610	GO:0016758	Molecular Function:transferase activity, transferring hexosyl groups	IPR002213	UDP-glucuronosyl/UDP-glucosyltransferase	-	-	-	-
Chr9	5736121	A	AAT	INDEL	HIGH	frameshift_variant	c.20_21insAT	p.Cys8fs	AATAAT	AATAAT	AATAAT	AA	AATAAT	AATAAT	AATAAT	AATAAT	pycom09g07560	GO:0006468;GO:0005524;GO:0005515;GO:0004672	Biological Process:protein phosphorylation;Molecular Function:ATP binding;Molecular Function:protein binding;Molecular Function:protein kinase activity	IPR000719;IPR001245;IPR001611;IPR008271;IPR011009;IPR017441;IPR021720;IPR032675	Protein kinase domain;Serine-threonine/tyrosine-protein kinase, catalytic domain;Leucine-rich repeat;Serine/threonine-protein kinase, active site;Protein kinase-like domain superfamily;Protein kinase, ATP binding site;Malectin domain;Leucine-rich repeat domain superfamily	-	-	-	-
Chr1	2605613	A	ATATTC	INDEL	HIGH	frameshift_variant	c.2199_2200insTATTC	p.Leu734fs	AATATTC	AATATTC	AA	AATATTC	AATATTC	AATATTC	AATATTC	AATATTC	pycom01g03360	-	-	-	-	K21734	sphingolipid 8-(E/Z)-desaturase [EC:1.14.19.29]	ko01522	Endocrine resistance
Chr7	24998553	A	ATC	INDEL	HIGH	frameshift_variant	c.792_793dupTC	p.His265fs	AATC	AATC	AATC	AATC	AA	AATC	AATC	AA	pycom07g24280	GO:0055085;GO:0016020;GO:0015297;GO:0042910	Biological Process:transmembrane transport;Cellular Component:membrane;Molecular Function:antiporter activity;Molecular Function:xenobiotic transmembrane transporter activity	IPR002528	Multi antimicrobial extrusion protein	-	-	ko01522	Endocrine resistance
Chr5	25212682	A	ATC	INDEL	HIGH	frameshift_variant	c.90_91dupCT	p.Phe31fs	AATC	AATC	AATC	AATC	AATC	AATC	ATCATC	AATC	pycom05g23300	-	-	-	-	-	-	-	-
Chr15	21260510	A	ATC	INDEL	HIGH	frameshift_variant	c.234_235dupCT	p.Cys79fs	AATC	ATCATC	ATCATC	ATCATC	ATCATC	ATCATC	ATCATC	AATC	pycom15g26380	-	-	IPR032675	Leucine-rich repeat domain superfamily	-	-	-	-
Chr15	12361453	A	ATGGATTG	INDEL	HIGH	frameshift_variant	c.61_62insCAATCCA	p.Ile21fs	AATGGATTG	ATGGATTGATGGATTG	ATGGATTGATGGATTG	ATGGATTGATGGATTG	ATGGATTGATGGATTG	ATGGATTGATGGATTG	ATGGATTGATGGATTG	ATGGATTGATGGATTG	pycom15g17490	GO:0055114;GO:0016491	Biological Process:oxidation-reduction process;Molecular Function:oxidoreductase activity	IPR005123;IPR026992;IPR027443	Oxoglutarate/iron-dependent dioxygenase;Non-haem dioxygenase N-terminal domain;Isopenicillin N synthase-like	-	-	-	-
Chr17	25207628	A	ATTATCTCTCATTTTTCACTATGCACTTTTAGTTTCGGG	INDEL	HIGH	frameshift_variant	c.116_117insTCTCATTTTTCACTATGCACTTTTAGTTTCGGGTTATC	p.Glu40fs	AATTATCTCTCATTTTTCACTATGCACTTTTAGTTTCGGG	AATTATCTCTCATTTTTCACTATGCACTTTTAGTTTCGGG	AATTATCTCTCATTTTTCACTATGCACTTTTAGTTTCGGG	AATTATCTCTCATTTTTCACTATGCACTTTTAGTTTCGGG	AATTATCTCTCATTTTTCACTATGCACTTTTAGTTTCGGG	AA	AATTATCTCTCATTTTTCACTATGCACTTTTAGTTTCGGG	AATTATCTCTCATTTTTCACTATGCACTTTTAGTTTCGGG	pycom17g26930	GO:0006259;GO:0006281;GO:0005524;GO:0003677;GO:0008094;GO:0003697	Biological Process:DNA metabolic process;Biological Process:DNA repair;Molecular Function:ATP binding;Molecular Function:DNA binding;Molecular Function:DNA-dependent ATPase activity;Molecular Function:single-stranded DNA binding	IPR013765;IPR020584;IPR020587;IPR020588;IPR023400;IPR027417	DNA recombination and repair protein RecA;DNA recombination/repair protein RecA, conserved site;DNA recombination and repair protein RecA, monomer-monomer interface;DNA recombination and repair protein RecA-like, ATP-binding domain;DNA recombination and repair protein RecA, C-terminal;P-loop containing nucleoside triphosphate hydrolase	-	-	ko01522;ko03440	Endocrine resistance;Homologous recombination
Chr15	22392716	AC	A	INDEL	HIGH	frameshift_variant	c.1665delC	p.Ile556fs	ACA	ACA	ACA	ACA	ACAC	ACA	ACA	ACA	pycom15g27100	GO:0006468;GO:0005524;GO:0004672;GO:0004674	Biological Process:protein phosphorylation;Molecular Function:ATP binding;Molecular Function:protein kinase activity;Molecular Function:protein serine/threonine kinase activity	IPR000719;IPR001245;IPR008271;IPR011009;IPR017441;IPR024171;IPR024788;IPR032675	Protein kinase domain;Serine-threonine/tyrosine-protein kinase, catalytic domain;Serine/threonine-protein kinase, active site;Protein kinase-like domain superfamily;Protein kinase, ATP binding site;S-receptor-like serine/threonine-protein kinase;Malectin-like domain;Leucine-rich repeat domain superfamily	-	-	-	-
Chr11	10448307	AC	A	INDEL	HIGH	frameshift_variant	c.314delG	p.Arg105fs	ACA	ACA	ACA	ACA	ACAC	ACAC	ACAC	ACAC	pycom11g11670	-	-	IPR006869;IPR025757	Domain of unknown function DUF547;Ternary complex factor MIP1, leucine-zipper	-	-	-	-
Chr11	11437487	AC	A	INDEL	HIGH	frameshift_variant	c.738delC	p.Asp246fs	ACAC	ACA	ACA	ACA	ACA	ACA	ACA	ACA	pycom11g12520	GO:0006468;GO:0005524;GO:0004672	Biological Process:protein phosphorylation;Molecular Function:ATP binding;Molecular Function:protein kinase activity	IPR000719;IPR008271;IPR011009;IPR017441	Protein kinase domain;Serine/threonine-protein kinase, active site;Protein kinase-like domain superfamily;Protein kinase, ATP binding site	K08832	serine/threonine-protein kinase SRPK3 [EC:2.7.11.1]	ko01522	Endocrine resistance
Chr15	37894994	AC	A	INDEL	HIGH	frameshift_variant	c.1087delG	p.Val363fs	ACAC	ACA	ACA	ACA	ACA	ACA	ACA	ACA	pycom15g38000	GO:0006891;GO:0017119	Biological Process:intra-Golgi vesicle-mediated transport;Cellular Component:Golgi transport complex	IPR033370	Conserved oligomeric Golgi complex subunit 1	K20288	conserved oligomeric Golgi complex subunit 1	ko01522	Endocrine resistance
Chr6	15888695	AC	A	INDEL	HIGH	frameshift_variant	c.138delC	p.Tyr47fs	ACAC	ACA	ACA	ACA	ACA	ACA	ACA	ACA	pycom06g10600	-	-	-	-	-	-	-	-
Chr7	25265544	A	AC	INDEL	HIGH	frameshift_variant	c.626_627insC	p.Leu210fs	ACAC	ACAC	ACAC	AAC	AAC	AAC	AAC	AAC	pycom07g24640	GO:0009737	Biological Process:response to abscisic acid	IPR012418;IPR037491	CAP160;Low-temperature-induced 78kDa/65kDa	-	-	-	-
Chr13	21174791	A	AC	INDEL	HIGH	frameshift_variant	c.850_851insC	p.Ile284fs	ACAC	ACAC	ACAC	ACAC	AAC	ACAC	ACAC	ACAC	pycom13g23790	-	-	-	-	-	-	-	-
Chr2	23568198	ACC	A	INDEL	HIGH	frameshift_variant	c.178_179delGG	p.Gly60fs	ACCA	ACCA	ACCA	ACCACC	ACCA	ACCA	ACCA	ACCA	pycom02g25690	-	-	-	-	K16251	DNA-directed RNA polymerase V subunit 1 [EC:2.7.7.6]	ko01522	Endocrine resistance
Chr16	10012885	ACCGAACGGTCCATGTGAACGGCATCAACATGCACGTCG	A	INDEL	HIGH	frameshift_variant	c.28_65delACGGTCCATGTGAACGGCATCAACATGCACGTCGCCGA	p.Thr10fs	ACCGAACGGTCCATGTGAACGGCATCAACATGCACGTCGACCGAACGGTCCATGTGAACGGCATCAACATGCACGTCG	ACCGAACGGTCCATGTGAACGGCATCAACATGCACGTCGA	ACCGAACGGTCCATGTGAACGGCATCAACATGCACGTCGA	ACCGAACGGTCCATGTGAACGGCATCAACATGCACGTCGA	ACCGAACGGTCCATGTGAACGGCATCAACATGCACGTCGA	ACCGAACGGTCCATGTGAACGGCATCAACATGCACGTCGACCGAACGGTCCATGTGAACGGCATCAACATGCACGTCG	ACCGAACGGTCCATGTGAACGGCATCAACATGCACGTCGA	ACCGAACGGTCCATGTGAACGGCATCAACATGCACGTCGA	pycom16g13970	GO:0003824	Molecular Function:catalytic activity	IPR000073;IPR000639;IPR029058	Alpha/beta hydrolase fold-1;Epoxide hydrolase-like;Alpha/Beta hydrolase fold	-	-	-	-
Chr5	460654	A	ACG	INDEL	HIGH	frameshift_variant	c.497_498insCG	p.Ala167fs	ACGACG	AACG	AACG	AACG	AACG	AACG	AACG	AACG	pycom05g00390	-	-	-	-	-	-	-	-
Chr5	10957433	ACG	A	INDEL	HIGH	frameshift_variant	c.1063_1064delCG	p.Arg355fs	ACGACG	ACGA	ACGA	ACGA	ACGA	AA	ACGA	ACGA	pycom05g08340	-	-	-	-	-	-	-	-
Chr3	5868324	ACGAGCCT	A	INDEL	HIGH	frameshift_variant	c.149_155delAGGCTCG	p.Glu50fs	ACGAGCCTA	AA	ACGAGCCTA	ACGAGCCTA	ACGAGCCTA	ACGAGCCTA	ACGAGCCTA	ACGAGCCTA	pycom03g07340	-	-	IPR005379	Uncharacterised domain XH	-	-	-	-
Chr10	14761014	ACT	A	INDEL	HIGH	frameshift_variant	c.123_124delCT	p.Leu42fs	ACTA	ACTA	ACTA	ACTA	ACTA	AA	ACTA	ACTA	pycom10g11250	GO:0043531	Molecular Function:ADP binding	IPR002182;IPR027417;IPR032675	NB-ARC;P-loop containing nucleoside triphosphate hydrolase;Leucine-rich repeat domain superfamily	-	-	-	-
Chr10	15594189	ACT	A	INDEL	HIGH	frameshift_variant	c.1204_1205delAG	p.Ser402fs	ACTACT	ACTA	ACTA	ACTA	ACTA	ACTA	ACTA	AA	pycom10g12000	GO:0043531	Molecular Function:ADP binding	IPR002182;IPR027417;IPR032675	NB-ARC;P-loop containing nucleoside triphosphate hydrolase;Leucine-rich repeat domain superfamily	-	-	-	-
Chr8	4329458	ACTTCCCC	A	INDEL	HIGH	frameshift_variant	c.871_877delGGGGAAG	p.Gly291fs	ACTTCCCCACTTCCCC	ACTTCCCCA	ACTTCCCCA	ACTTCCCCA	ACTTCCCCA	ACTTCCCCA	ACTTCCCCA	ACTTCCCCA	pycom08g05700	GO:0005515	Molecular Function:protein binding	IPR002885;IPR011990	Pentatricopeptide repeat;Tetratricopeptide-like helical domain superfamily	-	-	-	-
Chr11	7285477	ACTTTCTCTCTCTCTCTCTCTCCTCTCTC	A	INDEL	HIGH	frameshift_variant	c.93_120delTTCTCTCTCTCTCTCTCTCCTCTCTCCT	p.Leu38fs	ACTTTCTCTCTCTCTCTCTCTCCTCTCTCACTTTCTCTCTCTCTCTCTCTCCTCTCTC	ACTTTCTCTCTCTCTCTCTCTCCTCTCTCA	ACTTTCTCTCTCTCTCTCTCTCCTCTCTCA	ACTTTCTCTCTCTCTCTCTCTCCTCTCTCA	ACTTTCTCTCTCTCTCTCTCTCCTCTCTCACTTTCTCTCTCTCTCTCTCTCCTCTCTC	ACTTTCTCTCTCTCTCTCTCTCCTCTCTCA	ACTTTCTCTCTCTCTCTCTCTCCTCTCTCA	ACTTTCTCTCTCTCTCTCTCTCCTCTCTCA	pycom11g09130	-	-	IPR040344	Uncharacterized protein At3g17950-like	-	-	-	-
Chr14	7545578	AG	A	INDEL	HIGH	frameshift_variant	c.92delC	p.Pro31fs	AGA	AA	AA	AA	AA	AA	AA	AA	pycom14g07400	GO:0005524;GO:0003676	Molecular Function:ATP binding;Molecular Function:nucleic acid binding	IPR000629;IPR001650;IPR011545;IPR014001;IPR014014;IPR027417	ATP-dependent RNA helicase DEAD-box, conserved site;Helicase, C-terminal;DEAD/DEAH box helicase domain;Helicase superfamily 1/2, ATP-binding domain;RNA helicase, DEAD-box type, Q motif;P-loop containing nucleoside triphosphate hydrolase	K14805	ATP-dependent RNA helicase DDX24/MAK5 [EC:3.6.4.13]	ko01522	Endocrine resistance
Chr17	2716777	AG	A	INDEL	HIGH	frameshift_variant	c.224delG	p.Gly75fs	AGA	AA	AA	AGA	AGA	AGA	AA	AGA	pycom17g03990	-	-	-	-	K23288	syndetin	ko01522	Endocrine resistance
Chr7	19031792	AG	A	INDEL	HIGH	frameshift_variant	c.20delC	p.Pro7fs	AGA	AGA	AGA	AGAG	AGA	AGA	AGA	AGAG	pycom07g16630	GO:0005524;GO:0016887	Molecular Function:ATP binding;Molecular Function:ATPase activity	IPR016300;IPR025723;IPR027417	Arsenical pump ATPase, ArsA/GET3;Anion-transporting ATPase-like domain;P-loop containing nucleoside triphosphate hydrolase	K01551	arsenite/tail-anchored protein-transporting ATPase [EC:7.3.2.7 7.3.-.-]	ko01522	Endocrine resistance
Chr12	23148595	AG	A	INDEL	HIGH	frameshift_variant	c.187delC	p.Leu63fs	AGA	AGA	AGAG	AGA	AGA	AGA	AGA	AGA	pycom12g22130	-	-	-	-	-	-	-	-
Chr10	27302500	AG	A	INDEL	HIGH	frameshift_variant	c.483delC	p.Phe162fs	AGA	AGAG	AGAG	AGAG	AGAG	AGAG	AGAG	AGAG	pycom10g25780	-	-	IPR032675	Leucine-rich repeat domain superfamily	-	-	-	-
Chr15	13232196	AGAAATTG	A	INDEL	HIGH	frameshift_variant	c.47_53delCAATTTC	p.Pro16fs	AGAAATTGA	AGAAATTGA	AA	AGAAATTGA	AGAAATTGA	AGAAATTGA	AGAAATTGA	AGAAATTGA	pycom15g18610	-	-	-	-	-	-	-	-
Chr8	7176031	A	AG	INDEL	HIGH	frameshift_variant	c.164dupC	p.His56fs	AGAG	AAG	AAG	AAG	AAG	AAG	AAG	AAG	pycom08g08880	-	-	IPR011009	Protein kinase-like domain superfamily	-	-	-	-
Chr9	5366577	A	AG	INDEL	HIGH	frameshift_variant	c.1447_1448insG	p.Lys483fs	AGAG	AAG	AAG	AAG	AAG	AAG	AAG	AAG	pycom09g07150	-	-	IPR016095;IPR023674;IPR028364	Ribosomal protein L1, 3-layer alpha/beta-sandwich;Ribosomal protein L1-like;Ribosomal protein L1/ribosomal biogenesis protein	-	-	ko01522	Endocrine resistance
Chr10	14691018	A	AG	INDEL	HIGH	frameshift_variant	c.6dupC	p.Trp3fs	AGAG	AAG	AAG	AGAG	AAG	AGAG	AGAG	AAG	pycom10g11150	-	-	IPR032675	Leucine-rich repeat domain superfamily	-	-	-	-
Chr14	14604570	AG	A	INDEL	HIGH	frameshift_variant	c.582delG	p.Gln194fs	AGAG	AGA	AGA	AGA	AGA	AGA	AGA	AGA	pycom14g11510	-	-	-	-	-	-	-	-
Chr16	10320304	AG	A	INDEL	HIGH	frameshift_variant	c.468delG	p.Asn157fs	AGAG	AGA	AGA	AGA	AGA	AGA	AGA	AGA	pycom16g14280	GO:0006470;GO:0003824;GO:0004722	Biological Process:protein dephosphorylation;Molecular Function:catalytic activity;Molecular Function:protein serine/threonine phosphatase activity	IPR001932;IPR015655;IPR036457	PPM-type phosphatase domain;Protein phosphatase 2C family;PPM-type phosphatase domain superfamily	-	-	-	-
Chr5	5130614	AG	A	INDEL	HIGH	frameshift_variant	c.64delC	p.Leu22fs	AGAG	AGA	AGA	AGA	AGA	AGA	AGA	AGA	pycom05g04380	-	-	-	-	-	-	-	-
Chr7	26755618	AGAGAGAG	A	INDEL	HIGH	frameshift_variant	c.77_83delCTCTCTC	p.Ser26fs	AGAGAGAGA	AGAGAGAGA	AGAGAGAGA	AGAGAGAGA	AGAGAGAGA	AGAGAGAGAGAGAGAG	AGAGAGAGA	AGAGAGAGA	pycom07g26870	GO:0015689;GO:0016021;GO:0015098	Biological Process:molybdate ion transport;Cellular Component:integral component of membrane;Molecular Function:molybdate ion transmembrane transporter activity	IPR008509;IPR036259	Molybdate-anion transporter;MFS transporter superfamily	-	-	-	-
Chr7	27053729	AGAGAG	A	INDEL	HIGH	frameshift_variant	c.215_219delCTCTC	p.Pro72fs	AGAGAGAGAGAG	AGAGAGA	AGAGAGA	AGAGAGA	AGAGAGA	AGAGAGA	AGAGAGA	AGAGAGA	pycom07g27260	GO:0008171;GO:0008168;GO:0046983	Molecular Function:O-methyltransferase activity;Molecular Function:methyltransferase activity;Molecular Function:protein dimerization activity	IPR001077;IPR012967;IPR016461;IPR029063;IPR036388;IPR036390	O-methyltransferase domain;Plant methyltransferase dimerisation;O-methyltransferase COMT-type;S-adenosyl-L-methionine-dependent methyltransferase;Winged helix-like DNA-binding domain superfamily;Winged helix DNA-binding domain superfamily	K13066	caffeic acid 3-O-methyltransferase [EC:2.1.1.68]	ko00940	Phenylpropanoid biosynthesis
Chr15	35670891	A	AGCGG	INDEL	HIGH	frameshift_variant	c.188_189insCCGC	p.Leu64fs	AGCGGAGCGG	AGCGGAGCGG	AAGCGG	AGCGGAGCGG	AGCGGAGCGG	AGCGGAGCGG	AAGCGG	AGCGGAGCGG	pycom15g35620	-	-	-	-	-	-	-	-
Chr10	12845031	AGCTTGCTGGTGTCTTCCGTTTCCCAAGGGTTTCATGTGCTGCG	A	INDEL	HIGH	frameshift_variant	c.742_784delGCTGGTGTCTTCCGTTTCCCAAGGGTTTCATGTGCTGCGGCTT	p.Ala248fs	AGCTTGCTGGTGTCTTCCGTTTCCCAAGGGTTTCATGTGCTGCGAGCTTGCTGGTGTCTTCCGTTTCCCAAGGGTTTCATGTGCTGCG	AGCTTGCTGGTGTCTTCCGTTTCCCAAGGGTTTCATGTGCTGCGAGCTTGCTGGTGTCTTCCGTTTCCCAAGGGTTTCATGTGCTGCG	AGCTTGCTGGTGTCTTCCGTTTCCCAAGGGTTTCATGTGCTGCGAGCTTGCTGGTGTCTTCCGTTTCCCAAGGGTTTCATGTGCTGCG	AGCTTGCTGGTGTCTTCCGTTTCCCAAGGGTTTCATGTGCTGCGAGCTTGCTGGTGTCTTCCGTTTCCCAAGGGTTTCATGTGCTGCG	AGCTTGCTGGTGTCTTCCGTTTCCCAAGGGTTTCATGTGCTGCGAGCTTGCTGGTGTCTTCCGTTTCCCAAGGGTTTCATGTGCTGCG	AGCTTGCTGGTGTCTTCCGTTTCCCAAGGGTTTCATGTGCTGCGA	AGCTTGCTGGTGTCTTCCGTTTCCCAAGGGTTTCATGTGCTGCGAGCTTGCTGGTGTCTTCCGTTTCCCAAGGGTTTCATGTGCTGCG	AGCTTGCTGGTGTCTTCCGTTTCCCAAGGGTTTCATGTGCTGCGAGCTTGCTGGTGTCTTCCGTTTCCCAAGGGTTTCATGTGCTGCG	pycom10g09690	GO:0032957;GO:0005524;GO:0047325;GO:0052726;GO:0052725;GO:0000287	Biological Process:inositol trisphosphate metabolic process;Molecular Function:ATP binding;Molecular Function:inositol tetrakisphosphate 1-kinase activity;Molecular Function:inositol-1,3,4-trisphosphate 5-kinase activity;Molecular Function:inositol-1,3,4-trisphosphate 6-kinase activity;Molecular Function:magnesium ion binding	IPR008656;IPR040464;IPR041429	Inositol-tetrakisphosphate 1-kinase;Inositol 1,3,4-trisphosphate 5/6-kinase, ATP-grasp domain;Inositol-tetrakisphosphate 1-kinase, N-terminal	K00913	inositol-1,3,4-trisphosphate 5/6-kinase / inositol-tetrakisphosphate 1-kinase [EC:2.7.1.159 2.7.1.134]	ko00562;ko04070	Inositol phosphate metabolism;Phosphatidylinositol signaling system
Chr17	1431623	AGG	A	INDEL	HIGH	frameshift_variant	c.3684_3685delGG	p.Glu1229fs	AGGAGG	AGGA	AGGA	AGGA	AGGA	AGGA	AGGA	AGGA	pycom17g02230	-	-	-	-	-	-	-	-
Chr13	24266886	AGG	A	INDEL	HIGH	frameshift_variant	c.3151_3152delGG	p.Gly1051fs	AGGAGG	AGGAGG	AGGAGG	AA	AGGAGG	AGGAGG	AGGAGG	AGGAGG	pycom13g28460	-	-	-	-	-	-	-	-
Chr10	26761202	A	AGGTACGCGCT	INDEL	HIGH	frameshift_variant	c.19_20insAGCGCGTACC	p.Leu7fs	AGGTACGCGCTAGGTACGCGCT	AAGGTACGCGCT	AAGGTACGCGCT	AAGGTACGCGCT	AAGGTACGCGCT	AAGGTACGCGCT	AAGGTACGCGCT	AAGGTACGCGCT	pycom10g25090	GO:0005515	Molecular Function:protein binding	IPR001611;IPR013210;IPR032675	Leucine-rich repeat;Leucine-rich repeat-containing N-terminal, plant-type;Leucine-rich repeat domain superfamily	K13420	LRR receptor-like serine/threonine-protein kinase FLS2 [EC:2.7.11.1]	ko01522;ko04016;ko04626	Endocrine resistance;MAPK signaling pathway - plant;Plant-pathogen interaction
Chr12	23751880	AGT	A	INDEL	HIGH	frameshift_variant	c.59_60delAC	p.His20fs	AGTA	AGTA	AGTA	AGTA	AGTA	AA	AGTA	AGTA	pycom12g23040	-	-	IPR004305;IPR016084;IPR036412	Thiaminase-2/PQQC;Haem oxygenase-like, multi-helical;HAD-like superfamily	K22911	thiamine phosphate phosphatase / amino-HMP aminohydrolase [EC:3.1.3.100 3.5.99.-]	ko00730	Thiamine metabolism
Chr6	3974611	AGTGATAGCCCTACCATGCTAACTGCTAACAGTCAAGGAACCATTAAAGTGTTGGTTCTTGC	A	INDEL	HIGH	frameshift_variant	c.453_513delTGATAGCCCTACCATGCTAACTGCTAACAGTCAAGGAACCATTAAAGTGTTGGTTCTTGCG	p.Ser151fs	AGTGATAGCCCTACCATGCTAACTGCTAACAGTCAAGGAACCATTAAAGTGTTGGTTCTTGCAGTGATAGCCCTACCATGCTAACTGCTAACAGTCAAGGAACCATTAAAGTGTTGGTTCTTGC	AGTGATAGCCCTACCATGCTAACTGCTAACAGTCAAGGAACCATTAAAGTGTTGGTTCTTGCA	AGTGATAGCCCTACCATGCTAACTGCTAACAGTCAAGGAACCATTAAAGTGTTGGTTCTTGCA	AGTGATAGCCCTACCATGCTAACTGCTAACAGTCAAGGAACCATTAAAGTGTTGGTTCTTGCA	AGTGATAGCCCTACCATGCTAACTGCTAACAGTCAAGGAACCATTAAAGTGTTGGTTCTTGCA	AGTGATAGCCCTACCATGCTAACTGCTAACAGTCAAGGAACCATTAAAGTGTTGGTTCTTGCA	AGTGATAGCCCTACCATGCTAACTGCTAACAGTCAAGGAACCATTAAAGTGTTGGTTCTTGCA	AGTGATAGCCCTACCATGCTAACTGCTAACAGTCAAGGAACCATTAAAGTGTTGGTTCTTGCA	pycom06g03140	GO:0005515;GO:0061630	Molecular Function:protein binding;Molecular Function:ubiquitin protein ligase activity	IPR001680;IPR015943;IPR017986;IPR019775;IPR036322;IPR042755	WD40 repeat;WD40/YVTN repeat-like-containing domain superfamily;WD40-repeat-containing domain;WD40 repeat, conserved site;WD40-repeat-containing domain superfamily;E3 ubiquitin-protein ligase COP1	K10143	E3 ubiquitin-protein ligase RFWD2 [EC:2.3.2.27]	ko01522;ko04115;ko04120;ko04712	Endocrine resistance;p53 signaling pathway;Ubiquitin mediated proteolysis;Circadian rhythm - plant
Chr7	6848131	AT	A	INDEL	HIGH	frameshift_variant	c.320delT	p.Leu107fs	ATA	AA	AA	AA	AA	AA	AA	AA	pycom07g07550	-	-	IPR021109	Aspartic peptidase domain superfamily	-	-	-	-
Chr15	14707215	AT	A	INDEL	HIGH	frameshift_variant	c.1506delT	p.Phe502fs	ATA	AA	AA	ATA	ATA	ATA	AA	ATA	pycom15g20520	-	-	IPR013057	Amino acid transporter, transmembrane domain	K14209	solute carrier family 36 (proton-coupled amino acid transporter)	ko01522;ko04138;ko04974	Endocrine resistance;Autophagy - yeast;Protein digestion and absorption
Chr1	2057977	AT	A	INDEL	HIGH	frameshift_variant	c.152delT	p.Leu51fs	ATA	ATA	ATA	ATA	ATA	ATAT	ATA	ATA	pycom01g02540	-	-	-	-	-	-	-	-
Chr15	4241930	AT	A	INDEL	HIGH	frameshift_variant	c.52delA	p.Ile18fs	ATA	ATA	ATA	ATA	ATA	ATAT	ATA	ATA	pycom15g06940	GO:0030001;GO:0016020;GO:0046873	Biological Process:metal ion transport;Cellular Component:membrane;Molecular Function:metal ion transmembrane transporter activity	IPR001046	NRAMP family	-	-	ko01522;ko04142;ko04216;ko04978	Endocrine resistance;Lysosome;Ferroptosis;Mineral absorption
Chr12	18971316	AT	A	INDEL	HIGH	frameshift_variant	c.130delT	p.Ser44fs	ATA	ATA	ATA	ATAT	ATA	ATA	ATA	ATA	pycom12g16620	GO:0030036;GO:0005856	Biological Process:actin cytoskeleton organization;Cellular Component:cytoskeleton	IPR028288	SCAR/WAVE family	-	-	-	-
Chr10	23776516	A	AT	INDEL	HIGH	frameshift_variant	c.1268dupT	p.Cys424fs	ATAT	AAT	ATAT	AAT	AAT	AAT	AAT	AAT	pycom10g21040	GO:0071249	Biological Process:cellular response to nitrate	IPR006867;IPR006868;IPR039950	Domain of unknown function DUF632;Domain of unknown function DUF630;Nitrate regulatory gene2 protein	-	-	-	-
Chr13	20726056	AT	A	INDEL	HIGH	frameshift_variant	c.2196delT	p.Phe732fs	ATAT	ATA	ATA	ATA	ATA	ATA	ATA	ATA	pycom13g22970	-	-	-	-	-	-	-	-
Chr17	10781737	AT	A	INDEL	HIGH	frameshift_variant	c.98delT	p.Leu33fs	ATAT	ATA	ATA	ATA	ATA	ATA	ATA	ATA	pycom17g13100	GO:0009765;GO:0016020	Biological Process:photosynthesis, light harvesting;Cellular Component:membrane	IPR001344;IPR022796;IPR023329	Chlorophyll A-B binding protein, plant;Chlorophyll A-B binding protein;Chlorophyll a/b binding domain superfamily	K08912	light-harvesting complex II chlorophyll a/b binding protein 1	ko00196;ko01522	Photosynthesis - antenna proteins;Endocrine resistance
Chr17	11192357	AT	A	INDEL	HIGH	frameshift_variant	c.1709delT	p.Leu570fs	ATAT	ATA	ATA	ATA	ATA	ATA	ATA	ATA	pycom17g13570	GO:0005515	Molecular Function:protein binding	IPR001611;IPR032675	Leucine-rich repeat;Leucine-rich repeat domain superfamily	-	-	-	-
Chr17	17869701	AT	A	INDEL	HIGH	frameshift_variant	c.71delA	p.Tyr24fs	ATAT	ATA	ATA	ATA	ATA	ATA	ATA	ATA	pycom17g19840	GO:0005089	Molecular Function:Rho guanyl-nucleotide exchange factor activity	IPR005512;IPR038937	PRONE domain;Rop guanine nucleotide exchange factor	-	-	-	-
Chr5	10637342	A	AT	INDEL	HIGH	frameshift_variant	c.284dupT	p.Met99fs	ATAT	ATAT	AAT	AAT	AAT	ATAT	ATAT	ATAT	pycom05g07820	-	-	-	-	-	-	-	-
Chr11	24280990	A	AT	INDEL	HIGH	frameshift_variant	c.1316dupT	p.Leu439fs	ATAT	ATAT	ATAT	AAT	ATAT	ATAT	AAT	AAT	pycom11g21150	GO:0016021	Cellular Component:integral component of membrane	IPR007248	Mpv17/PMP22	-	-	ko04146	Peroxisome
Chr11	20413749	A	AT	INDEL	HIGH	frameshift_variant	c.339dupT	p.Ile114fs	ATAT	ATAT	ATAT	ATAT	AAT	ATAT	AAT	ATAT	pycom11g18180	-	-	IPR032675	Leucine-rich repeat domain superfamily	-	-	-	-
Chr2	6013865	ATC	A	INDEL	HIGH	frameshift_variant	c.874_875delCT	p.Leu292fs	ATCATC	ATCA	ATCA	ATCA	ATCA	ATCA	ATCA	ATCA	pycom02g08700	-	-	IPR036188;IPR039648	FAD/NAD(P)-binding domain superfamily;Pyridine nucleotide-disulphide oxidoreductase, N-terminal	K00384	thioredoxin reductase (NADPH) [EC:1.8.1.9]	ko00450	Selenocompound metabolism
Chr8	13039896	ATCGATCT	A	INDEL	HIGH	frameshift_variant	c.1152_1158delAGATCGA	p.Glu384fs	ATCGATCTA	AA	AA	AA	AA	AA	AA	AA	pycom08g14010	GO:0055114;GO:0051537;GO:0005506;GO:0016491	Biological Process:oxidation-reduction process;Molecular Function:2 iron, 2 sulfur cluster binding;Molecular Function:iron ion binding;Molecular Function:oxidoreductase activity	IPR015881;IPR017941;IPR036922	Aromatic-ring-hydroxylating dioxygenase, 2Fe-2S-binding site;Rieske [2Fe-2S] iron-sulphur domain;Rieske [2Fe-2S] iron-sulphur domain superfamily	K13600	chlorophyllide a oxygenase [EC:1.14.13.122]	ko00860	Porphyrin and chlorophyll metabolism
Chr13	4915472	A	ATG	INDEL	HIGH	frameshift_variant	c.102_103insTG	p.Pro35fs	ATGATG	AATG	AATG	AATG	AATG	AATG	AATG	AATG	pycom13g07410	GO:0006508;GO:0031012;GO:0004222;GO:0008237;GO:0008270	Biological Process:proteolysis;Cellular Component:extracellular matrix;Molecular Function:metalloendopeptidase activity;Molecular Function:metallopeptidase activity;Molecular Function:zinc ion binding	IPR001818;IPR002477;IPR021158;IPR021190;IPR024079;IPR036365	Peptidase M10, metallopeptidase;Peptidoglycan binding-like;Peptidase M10A, cysteine switch, zinc binding site;Peptidase M10A;Metallopeptidase, catalytic domain superfamily;PGBD-like superfamily	-	-	-	-
Chr6	14230721	A	ATG	INDEL	HIGH	frameshift_variant	c.365_366dupGT	p.Asn123fs	ATGATG	ATGATG	ATGATG	ATGATG	ATGATG	ATGATG	ATGATG	AA	pycom06g09000	-	-	-	-	-	-	-	-
Chr16	18410475	ATGTTTGTTGAG	A	INDEL	HIGH	frameshift_variant	c.819_829delTTTGTTGAGTG	p.Cys273fs	ATGTTTGTTGAGA	AA	AA	AA	AA	AA	AA	AA	pycom16g20620	GO:0006486;GO:0008250	Biological Process:protein glycosylation;Cellular Component:oligosaccharyltransferase complex	IPR042416	Oligosaccharyltransferase complex subunit OSTC	-	-	-	-
Chr11	25035176	A	ATGTTTTAC	INDEL	HIGH	frameshift_variant	c.2164_2165insGTTTTACT	p.Tyr722fs	ATGTTTTACATGTTTTAC	ATGTTTTACATGTTTTAC	AATGTTTTAC	ATGTTTTACATGTTTTAC	ATGTTTTACATGTTTTAC	ATGTTTTACATGTTTTAC	AATGTTTTAC	ATGTTTTACATGTTTTAC	pycom11g22060	GO:0005515	Molecular Function:protein binding	IPR001611;IPR032675	Leucine-rich repeat;Leucine-rich repeat domain superfamily	-	-	-	-
Chr8	16476367	ATT	A	INDEL	HIGH	frameshift_variant	c.2197_2198delTT	p.Phe733fs	ATTA	ATTATT	ATTATT	ATTATT	ATTATT	ATTATT	ATTATT	ATTATT	pycom08g16500	GO:0055085	Biological Process:transmembrane transport	IPR004648;IPR004813	Tetrapeptide transporter, OPT1/isp4;Oligopeptide transporter, OPT superfamily	-	-	-	-
Chr17	5583640	ATTAC	A	INDEL	HIGH	frameshift_variant	c.425_428delTTAC	p.Ile142fs	ATTACATTAC	ATTACA	ATTACA	ATTACA	ATTACA	ATTACA	ATTACA	ATTACA	pycom17g07660	-	-	IPR026961;IPR036770	PGG domain;Ankyrin repeat-containing domain superfamily	-	-	-	-
Chr1	546683	A	ATTGC	INDEL	HIGH	frameshift_variant	c.525_526insTTGC	p.Lys176fs	ATTGCATTGC	AATTGC	AATTGC	AATTGC	AATTGC	AATTGC	AATTGC	AATTGC	pycom01g00460	-	-	-	-	-	-	-	-
Chr6	15895546	ATTTATGT	A	INDEL	HIGH	frameshift_variant	c.1047_1053delTTTATGT	p.His349fs	ATTTATGTATTTATGT	ATTTATGTA	ATTTATGTA	ATTTATGTA	ATTTATGTA	ATTTATGTA	ATTTATGTA	ATTTATGTA	pycom06g10610	GO:0005991;GO:0004555;GO:0003824	Biological Process:trehalose metabolic process;Molecular Function:alpha,alpha-trehalase activity;Molecular Function:catalytic activity	IPR001661;IPR008928;IPR018232	Glycoside hydrolase, family 37;Six-hairpin glycosidase superfamily;Glycoside hydrolase, family 37, conserved site	K01194	alpha,alpha-trehalase [EC:3.2.1.28]	ko00500;ko01522	Starch and sucrose metabolism;Endocrine resistance
Chr6	365360	ATTTTGCAACCCACCATGAATGCAAGTTGCTGG	A	INDEL	HIGH	frameshift_variant	c.596_627delTGCAACCCACCATGAATGCAAGTTGCTGGTTT	p.Leu199fs	ATTTTGCAACCCACCATGAATGCAAGTTGCTGGA	AA	AA	AA	AA	ATTTTGCAACCCACCATGAATGCAAGTTGCTGGA	ATTTTGCAACCCACCATGAATGCAAGTTGCTGGA	AA	pycom06g00380	GO:0003824;GO:0050662	Molecular Function:catalytic activity;Molecular Function:coenzyme binding	IPR001509;IPR036291	NAD-dependent epimerase/dehydratase;NAD(P)-binding domain superfamily	-	-	-	-
Chr2	12865827	A	ATTTTT	INDEL	HIGH	frameshift_variant	c.95_96insAAAAA	p.Asn32fs	ATTTTTATTTTT	AATTTTT	AATTTTT	AATTTTT	AATTTTT	AATTTTT	AATTTTT	AATTTTT	pycom02g15850	GO:0006468;GO:0005524;GO:0005515;GO:0004672	Biological Process:protein phosphorylation;Molecular Function:ATP binding;Molecular Function:protein binding;Molecular Function:protein kinase activity	IPR000719;IPR001245;IPR001611;IPR008271;IPR011009;IPR013210;IPR032675	Protein kinase domain;Serine-threonine/tyrosine-protein kinase, catalytic domain;Leucine-rich repeat;Serine/threonine-protein kinase, active site;Protein kinase-like domain superfamily;Leucine-rich repeat-containing N-terminal, plant-type;Leucine-rich repeat domain superfamily	-	-	-	-
Chr17	14831912	ATTTTTCTTTT	A	INDEL	HIGH	frameshift_variant	c.329_338delTTTTTCTTTT	p.Ile110fs	ATTTTTCTTTTA	ATTTTTCTTTTA	ATTTTTCTTTTA	ATTTTTCTTTTA	ATTTTTCTTTTA	ATTTTTCTTTTA	ATTTTTCTTTTATTTTTCTTTT	ATTTTTCTTTTA	pycom17g16860	GO:0006355;GO:0003700	Biological Process:regulation of transcription, DNA-templated;Molecular Function:DNA-binding transcription factor activity	IPR001289	Nuclear transcription factor Y subunit A	K08064	nuclear transcription factor Y, alpha	ko01522;ko04612;ko05152	Endocrine resistance;Antigen processing and presentation;Tuberculosis
Chr15	528219	C	CAAGAA	INDEL	HIGH	frameshift_variant	c.61_65dupTTCTT	p.Leu22fs	CAAGAACAAGAA	CCAAGAA	CCAAGAA	CCAAGAA	CCAAGAA	CCAAGAA	CCAAGAA	CCAAGAA	pycom15g00980	-	-	IPR001938;IPR017949;IPR037176	Thaumatin family;Thaumatin, conserved site;Osmotin/thaumatin-like superfamily	-	-	-	-
Chr2	24525370	CA	C	INDEL	HIGH	frameshift_variant	c.13delA	p.Met5fs	CAC	CAC	CAC	CAC	CAC	CACA	CAC	CAC	pycom02g26720	-	-	-	-	-	-	-	-
Chr13	23110913	CA	C	INDEL	HIGH	frameshift_variant	c.2420delA	p.Asn807fs	CAC	CC	CAC	CAC	CAC	CAC	CAC	CAC	pycom13g26530	-	-	-	-	-	-	-	-
Chr16	8670956	CA	C	INDEL	HIGH	frameshift_variant	c.25delA	p.Ile9fs	CACA	CAC	CAC	CAC	CAC	CAC	CAC	CAC	pycom16g12350	-	-	IPR002909;IPR013783;IPR014756	IPT domain;Immunoglobulin-like fold;Immunoglobulin E-set	K21596	calmodulin-binding transcription activator	ko01522	Endocrine resistance
Chr7	5613288	CA	C	INDEL	HIGH	frameshift_variant	c.59delA	p.Gln20fs	CACA	CAC	CAC	CAC	CAC	CAC	CAC	CAC	pycom07g06340	-	-	IPR041243	STI1 domain	-	-	-	-
Chr1	2873072	CA	C	INDEL	HIGH	frameshift_variant	c.596delA	p.His199fs	CACA	CAC	CAC	CAC	CACA	CAC	CAC	CAC	pycom01g03820	-	-	-	-	-	-	-	-
Chr8	9665607	CA	C	INDEL	HIGH	frameshift_variant	c.104delA	p.His35fs	CACA	CC	CAC	CC	CC	CC	CACA	CC	pycom08g11440	GO:0015689;GO:0016021;GO:0015098	Biological Process:molybdate ion transport;Cellular Component:integral component of membrane;Molecular Function:molybdate ion transmembrane transporter activity	IPR030161;IPR031563	Molybdate transporter 1, plant;Molybdate transporter 1/2	-	-	-	-
Chr12	22516585	C	CA	INDEL	HIGH	frameshift_variant	c.147_148insT	p.Ala50fs	CACA	CCA	CCA	CCA	CCA	CCA	CCA	CCA	pycom12g21330	-	-	IPR001623;IPR036869	DnaJ domain;Chaperone J-domain superfamily	-	-	-	-
Chr13	21553175	CAGCAT	C	INDEL	HIGH	frameshift_variant	c.1182_1186delAGCAT	p.Leu396fs	CAGCATCAGCAT	CAGCATC	CAGCATC	CAGCATC	CAGCATC	CAGCATC	CAGCATC	CAGCATC	pycom13g24390	-	-	-	-	-	-	-	-
Chr6	10389950	CAGGGTTGGAGACGG	C	INDEL	HIGH	frameshift_variant	c.73_86delCCGTCTCCAACCCT	p.Pro25fs	CAGGGTTGGAGACGGC	CC	CC	CC	CC	CC	CC	CC	pycom06g06530	-	-	IPR019634	Uncharacterised protein family Ycf49	-	-	-	-
Chr5	24883837	CA	C	INDEL	HIGH	frameshift_variant	c.960delA	p.Lys320fs	CC	CAC	CAC	CAC	CAC	CAC	CAC	CAC	pycom05g22620	-	-	-	-	-	-	-	-
Chr14	16280194	C	CACCCT	INDEL	HIGH	frameshift_variant	c.654_655insAGGGT	p.Glu219fs	CC	CACCCTCACCCT	CCACCCT	CCACCCT	CCACCCT	CC	CCACCCT	CCACCCT	pycom14g13340	-	-	-	-	-	-	-	-
Chr11	10184194	CAT	C	INDEL	HIGH	frameshift_variant	c.250_251delAT	p.Met84fs	CC	CATC	CATC	CATC	CATC	CATC	CATC	CATC	pycom11g11520	-	-	IPR001247;IPR015847;IPR020568;IPR036345	Exoribonuclease, phosphorolytic domain 1;Exoribonuclease, phosphorolytic domain 2;Ribosomal protein S5 domain 2-type fold;Exoribonuclease, PH domain 2 superfamily	K12587	exosome complex component MTR3	ko01522;ko03018	Endocrine resistance;RNA degradation
Chr8	2882806	CA	C	INDEL	HIGH	frameshift_variant	c.34delA	p.Ile12fs	CC	CC	CAC	CAC	CAC	CC	CAC	CAC	pycom08g03750	GO:0005515	Molecular Function:protein binding	IPR011990	Tetratricopeptide-like helical domain superfamily	K12869	crooked neck	ko01522;ko03040	Endocrine resistance;Spliceosome
Chr15	34989469	CA	C	INDEL	HIGH	frameshift_variant	c.105delA	p.Lys35fs	CC	CC	CC	CC	CC	CAC	CC	CC	pycom15g35140	-	-	-	-	-	-	-	-
Chr5	24878899	CATACATACATACATAT	C	INDEL	HIGH	frameshift_variant	c.5605_5620delCATACATACATATATA	p.His1869fs	CC	CC	CC	CC	CC	CC	CC	CATACATACATACATATC	pycom05g22610	-	-	IPR013103	Reverse transcriptase, RNA-dependent DNA polymerase	-	-	-	-
Chr15	14532283	C	CT	INDEL	HIGH	frameshift_variant	c.1412_1413insT	p.Lys472fs	CC	CC	CC	CC	CC	CCT	CC	CCT	pycom15g20350	GO:0055085;GO:0016021;GO:0016020;GO:0022857	Biological Process:transmembrane transport;Cellular Component:integral component of membrane;Cellular Component:membrane;Molecular Function:transmembrane transporter activity	IPR003663;IPR005828;IPR036259	Sugar/inositol transporter;Major facilitator, sugar transporter-like;MFS transporter superfamily	-	-	-	-
Chr1	9604095	C	CG	INDEL	HIGH	frameshift_variant	c.846_847insC	p.Val283fs	CC	CC	CC	CC	CCG	CC	CC	CC	pycom01g08660	GO:0005515	Molecular Function:protein binding	IPR001611;IPR032675	Leucine-rich repeat;Leucine-rich repeat domain superfamily	-	-	-	-
Chr2	21430282	CCTTCCGCA	C	INDEL	HIGH	frameshift_variant	c.894_901delTGCGGAAG	p.Ala299fs	CC	CC	CC	CCTTCCGCAC	CC	CC	CC	CC	pycom02g23370	GO:0055114;GO:0016126;GO:0016021;GO:0050660;GO:0004506	Biological Process:oxidation-reduction process;Biological Process:sterol biosynthetic process;Cellular Component:integral component of membrane;Molecular Function:flavin adenine dinucleotide binding;Molecular Function:squalene monooxygenase activity	IPR013698;IPR036188;IPR040125	Squalene epoxidase;FAD/NAD(P)-binding domain superfamily;Squalene monooxygenase	K00511	squalene monooxygenase [EC:1.14.14.17]	ko00100;ko00909	Steroid biosynthesis;Sesquiterpenoid and triterpenoid biosynthesis
Chr17	9890717	CG	C	INDEL	HIGH	frameshift_variant	c.482delG	p.Arg161fs	CC	CC	CC	CGC	CC	CC	CC	CC	pycom17g12120	-	-	-	-	-	-	-	-
Chr11	681822	CGT	C	INDEL	HIGH	frameshift_variant	c.450_451delAC	p.Arg151fs	CC	CC	CC	CGTC	CC	CGTC	CGTC	CC	pycom11g00900	-	-	-	-	-	-	-	-
Chr7	5238920	CCAAT	C	INDEL	HIGH	frameshift_variant	c.295_298delATTG	p.Ile99fs	CC	CC	CCAATC	CC	CC	CCAATC	CC	CC	pycom07g05920	-	-	IPR013210;IPR032675	Leucine-rich repeat-containing N-terminal, plant-type;Leucine-rich repeat domain superfamily	-	-	-	-
Chr13	900778	C	CT	INDEL	HIGH	frameshift_variant	c.45_46insT	p.Pro16fs	CC	CC	CCT	CCT	CCT	CCT	CCT	CCT	pycom13g01410	-	-	IPR006221;IPR017926;IPR029062	Anthranilate synthase/para-aminobenzoate synthase like domain;Glutamine amidotransferase;Class I glutamine amidotransferase-like	K01658	anthranilate synthase component II [EC:4.1.3.27]	ko00400;ko00405;ko02024;ko02025	Phenylalanine, tyrosine and tryptophan biosynthesis;Phenazine biosynthesis;Quorum sensing;Biofilm formation - Pseudomonas aeruginosa
Chr6	8497181	CGATCG	C	INDEL	HIGH	frameshift_variant	c.805_809delGATCG	p.Asp269fs	CC	CC	CGATCGC	CC	CC	CC	CC	CC	pycom06g05630	GO:0005525;GO:0003924	Molecular Function:GTP binding;Molecular Function:GTPase activity	IPR000795;IPR005225;IPR027417;IPR031157	Transcription factor, GTP-binding domain;Small GTP-binding protein domain;P-loop containing nucleoside triphosphate hydrolase;Tr-type G domain, conserved site	K02355	elongation factor G	ko01522	Endocrine resistance
Chr15	6889388	C	CA	INDEL	HIGH	frameshift_variant	c.2972_2973insT	p.Pro993fs	CC	CCA	CCA	CCA	CCA	CCA	CCA	CCA	pycom15g10420	GO:0006351	Biological Process:transcription, DNA-templated	IPR003618;IPR012921;IPR036575	Transcription elongation factor S-II, central domain;Spen paralogue and orthologue SPOC, C-terminal;Transcription elongation factor S-II, central domain superfamily	-	-	-	-
Chr3	17189383	C	CAA	INDEL	HIGH	frameshift_variant	c.950_951dupAA	p.Glu318fs	CC	CCAA	CCAA	CCAA	CCAA	CCAA	CCAA	CCAA	pycom03g15990	-	-	-	-	-	-	-	-
Chr7	2356210	C	CAAAAGGTTATTCAA	INDEL	HIGH	frameshift_variant	c.366_367insAAGGTTATTCAAAA	p.Gly123fs	CC	CCAAAAGGTTATTCAA	CCAAAAGGTTATTCAA	CCAAAAGGTTATTCAA	CCAAAAGGTTATTCAA	CCAAAAGGTTATTCAA	CCAAAAGGTTATTCAA	CCAAAAGGTTATTCAA	pycom07g02790	GO:0043531	Molecular Function:ADP binding	IPR002182;IPR027417;IPR041118	NB-ARC;P-loop containing nucleoside triphosphate hydrolase;Rx, N-terminal	-	-	-	-
Chr11	10681503	C	CAACA	INDEL	HIGH	frameshift_variant	c.363_364insTGTT	p.Glu122fs	CC	CCAACA	CCAACA	CCAACA	CCAACA	CCAACA	CCAACA	CCAACA	pycom11g11890	-	-	-	-	-	-	-	-
Chr3	4947659	C	CAACTAGATTGTCAGTTACTAAAAACACTGCAGGTCCCTTCAAAAATCCAT	INDEL	HIGH	frameshift_variant	c.511_512insATGGATTTTTGAAGGGACCTGCAGTGTTTTTAGTAACTGACAATCTAGTT	p.Arg171fs	CC	CCAACTAGATTGTCAGTTACTAAAAACACTGCAGGTCCCTTCAAAAATCCAT	CCAACTAGATTGTCAGTTACTAAAAACACTGCAGGTCCCTTCAAAAATCCAT	CCAACTAGATTGTCAGTTACTAAAAACACTGCAGGTCCCTTCAAAAATCCAT	CCAACTAGATTGTCAGTTACTAAAAACACTGCAGGTCCCTTCAAAAATCCAT	CCAACTAGATTGTCAGTTACTAAAAACACTGCAGGTCCCTTCAAAAATCCAT	CCAACTAGATTGTCAGTTACTAAAAACACTGCAGGTCCCTTCAAAAATCCAT	CCAACTAGATTGTCAGTTACTAAAAACACTGCAGGTCCCTTCAAAAATCCAT	pycom03g06310	-	-	IPR007750	Protein of unknown function DUF674	-	-	-	-
Chr5	3152479	C	CAATATTTTGATCCAACTTGTTTCTTCTCAAAAAAA	INDEL	HIGH	frameshift_variant	c.68_69insTTTTTTTGAGAAGAAACAAGTTGGATCAAAATATT	p.Leu23fs	CC	CCAATATTTTGATCCAACTTGTTTCTTCTCAAAAAAA	CCAATATTTTGATCCAACTTGTTTCTTCTCAAAAAAA	CCAATATTTTGATCCAACTTGTTTCTTCTCAAAAAAA	CCAATATTTTGATCCAACTTGTTTCTTCTCAAAAAAA	CCAATATTTTGATCCAACTTGTTTCTTCTCAAAAAAA	CCAATATTTTGATCCAACTTGTTTCTTCTCAAAAAAA	CCAATATTTTGATCCAACTTGTTTCTTCTCAAAAAAA	pycom05g02670	-	-	-	-	-	-	-	-
Chr16	7686617	C	CACGGTTATGT	INDEL	HIGH	frameshift_variant	c.322_323insTATGTACGGT	p.Cys108fs	CC	CCACGGTTATGT	CCACGGTTATGT	CCACGGTTATGT	CCACGGTTATGT	CCACGGTTATGT	CCACGGTTATGT	CC	pycom16g11100	-	-	-	-	-	-	-	-
Chr11	10624953	C	CAG	INDEL	HIGH	frameshift_variant	c.680_681insAG	p.Ile228fs	CC	CCAG	CCAG	CC	CCAG	CCAG	CCAG	CCAG	pycom11g11840	GO:0043048;GO:0004168	Biological Process:dolichyl monophosphate biosynthetic process;Molecular Function:dolichol kinase activity	IPR026566;IPR032974	Dolichol kinase;Polyprenol kinase family	K00902	dolichol kinase [EC:2.7.1.108]	ko00510	N-Glycan biosynthesis
Chr8	10266341	C	CAGAG	INDEL	HIGH	frameshift_variant	c.74_77dupCTCT	p.Leu27fs	CC	CCAGAG	CCAGAG	CCAGAG	CCAGAG	CCAGAG	CCAGAG	CCAGAG	pycom08g11990	-	-	IPR016181	Acyl-CoA N-acyltransferase	K20793	N-alpha-acetyltransferase 50 [EC:2.3.1.258]	ko01522	Endocrine resistance
Chr8	18874934	C	CATGTTTCCAAATAGCTCAAATAT	INDEL	HIGH	frameshift_variant	c.354_355insATATTTGAGCTATTTGGAAACAT	p.Ala119fs	CC	CCATGTTTCCAAATAGCTCAAATAT	CCATGTTTCCAAATAGCTCAAATAT	CCATGTTTCCAAATAGCTCAAATAT	CCATGTTTCCAAATAGCTCAAATAT	CCATGTTTCCAAATAGCTCAAATAT	CCATGTTTCCAAATAGCTCAAATAT	CCATGTTTCCAAATAGCTCAAATAT	pycom08g18780	GO:0005515	Molecular Function:protein binding	IPR002885;IPR011990	Pentatricopeptide repeat;Tetratricopeptide-like helical domain superfamily	-	-	-	-
Chr16	23840229	C	CCA	INDEL	HIGH	frameshift_variant	c.1505_1506insCA	p.Glu503fs	CC	CCCA	CCCA	CCCA	CCCA	CCCA	CCCA	CCCA	pycom16g23190	-	-	IPR001841;IPR013083	Zinc finger, RING-type;Zinc finger, RING/FYVE/PHD-type	-	-	-	-
Chr14	18881878	C	CCACACATTTACTTGCAAAAATGAATTAGGAAACCCAAATGGTAAAATCAACAAACGAAAATAAATGACCAAACAGAT	INDEL	HIGH	frameshift_variant	c.69_70insATCTGTTTGGTCATTTATTTTCGTTTGTTGATTTTACCATTTGGGTTTCCTAATTCATTTTTGCAAGTAAATGTGTG	p.Glu24fs	CC	CCCACACATTTACTTGCAAAAATGAATTAGGAAACCCAAATGGTAAAATCAACAAACGAAAATAAATGACCAAACAGAT	CCCACACATTTACTTGCAAAAATGAATTAGGAAACCCAAATGGTAAAATCAACAAACGAAAATAAATGACCAAACAGAT	CCCACACATTTACTTGCAAAAATGAATTAGGAAACCCAAATGGTAAAATCAACAAACGAAAATAAATGACCAAACAGAT	CC	CCCACACATTTACTTGCAAAAATGAATTAGGAAACCCAAATGGTAAAATCAACAAACGAAAATAAATGACCAAACAGAT	CCCACACATTTACTTGCAAAAATGAATTAGGAAACCCAAATGGTAAAATCAACAAACGAAAATAAATGACCAAACAGAT	CCCACACATTTACTTGCAAAAATGAATTAGGAAACCCAAATGGTAAAATCAACAAACGAAAATAAATGACCAAACAGAT	pycom14g16680	-	-	-	-	-	-	-	-
Chr10	13699668	C	CCACCAACAACTCGTAAACT	INDEL	HIGH	frameshift_variant	c.146_164dupACCAACAACTCGTAAACTC	p.Ile56fs	CC	CCCACCAACAACTCGTAAACT	CCCACCAACAACTCGTAAACT	CCCACCAACAACTCGTAAACT	CCCACCAACAACTCGTAAACT	CCCACCAACAACTCGTAAACT	CCCACCAACAACTCGTAAACT	CCCACCAACAACTCGTAAACT	pycom10g10410	GO:0005515	Molecular Function:protein binding	IPR002885;IPR011990	Pentatricopeptide repeat;Tetratricopeptide-like helical domain superfamily	-	-	-	-
Chr11	9336606	C	CCCAGCTGCTTCCCACCG	INDEL	HIGH	frameshift_variant	c.1408_1409insCGGTGGGAAGCAGCTGG	p.Arg470fs	CC	CCCCAGCTGCTTCCCACCG	CCCCAGCTGCTTCCCACCG	CCCCAGCTGCTTCCCACCG	CCCCAGCTGCTTCCCACCG	CCCCAGCTGCTTCCCACCG	CCCCAGCTGCTTCCCACCG	CCCCAGCTGCTTCCCACCG	pycom11g10930	GO:0006952;GO:0016021	Biological Process:defense response;Cellular Component:integral component of membrane	IPR004326	Mlo-related protein	K08472	mlo protein	ko01522	Endocrine resistance
Chr9	2817097	CCCCCCCCCCCCCCCCTCCCTTCTCTCCT	C	INDEL	HIGH	frameshift_variant	c.118_145delCCCCCCCCCCCCCCTCCCTTCTCTCCTC	p.Pro40fs	CC	CCCCCCCCCCCCCCCCTCCCTTCTCTCCTC	CCCCCCCCCCCCCCCCTCCCTTCTCTCCTC	CC	CC	CC	CC	CCCCCCCCCCCCCCCCTCCCTTCTCTCCTC	pycom09g03790	GO:0005975;GO:0004553	Biological Process:carbohydrate metabolic process;Molecular Function:hydrolase activity, hydrolyzing O-glycosyl compounds	IPR000490;IPR012946;IPR017853	Glycoside hydrolase family 17;X8 domain;Glycoside hydrolase superfamily	-	-	-	-
Chr12	21978075	C	CCCCTCTTTCTCTCTCT	INDEL	HIGH	frameshift_variant	c.116_117insCCTCTTTCTCTCTCTC	p.Ser41fs	CC	CCCCCTCTTTCTCTCTCT	CCCCCTCTTTCTCTCTCT	CCCCCTCTTTCTCTCTCT	CCCCCTCTTTCTCTCTCT	CCCCCTCTTTCTCTCTCT	CCCCCTCTTTCTCTCTCT	CCCCCTCTTTCTCTCTCT	pycom12g20490	GO:0007018;GO:0005524;GO:0008017;GO:0003777	Biological Process:microtubule-based movement;Molecular Function:ATP binding;Molecular Function:microtubule binding;Molecular Function:microtubule motor activity	IPR001752;IPR019821;IPR027417;IPR027640;IPR036961	Kinesin motor domain;Kinesin motor domain, conserved site;P-loop containing nucleoside triphosphate hydrolase;Kinesin-like protein;Kinesin motor domain superfamily	-	-	ko01522	Endocrine resistance
Chr3	14717	C	CCCGT	INDEL	HIGH	frameshift_variant	c.151_152insACGG	p.Gly51fs	CC	CCCCGT	CCCCGT	CCCCGT	CCCCGT	CCCCGT	CCCCGT	CCCCGT	pycom03g00030	GO:0005525	Molecular Function:GTP binding	IPR006689;IPR027417	Small GTPase superfamily, ARF/SAR type;P-loop containing nucleoside triphosphate hydrolase	K07953	GTP-binding protein SAR1 [EC:3.6.5.-]	ko01522;ko04141;ko05134	Endocrine resistance;Protein processing in endoplasmic reticulum;Legionellosis
Chr3	12927175	C	CG	INDEL	HIGH	frameshift_variant	c.488_489insG	p.Ser164fs	CC	CCG	CCG	CCG	CCG	CCG	CCG	CCG	pycom03g12440	GO:0006629;GO:0055114;GO:0016717	Biological Process:lipid metabolic process;Biological Process:oxidation-reduction process;Molecular Function:oxidoreductase activity, acting on paired donors, with oxidation of a pair of donors resulting in the reduction of molecular oxygen to two molecules of water	IPR005804;IPR015876	Fatty acid desaturase domain;Acyl-CoA desaturase	K20416	palmitoyl-[glycerolipid] 7-desaturase [EC:1.14.19.42]	ko01522	Endocrine resistance
Chr10	13611746	C	CGAAG	INDEL	HIGH	frameshift_variant	c.139_140insAGGA	p.Met47fs	CC	CCGAAG	CCGAAG	CCGAAG	CCGAAG	CCGAAG	CCGAAG	CCGAAG	pycom10g10310	GO:0006457;GO:0000413;GO:0003755	Biological Process:protein folding;Biological Process:protein peptidyl-prolyl isomerization;Molecular Function:peptidyl-prolyl cis-trans isomerase activity	IPR002130;IPR020892;IPR024936;IPR029000	Cyclophilin-type peptidyl-prolyl cis-trans isomerase domain;Cyclophilin-type peptidyl-prolyl cis-trans isomerase, conserved site;Cyclophilin-type peptidyl-prolyl cis-trans isomerase;Cyclophilin-like domain superfamily	K01802	peptidylprolyl isomerase [EC:5.2.1.8]	ko01522	Endocrine resistance
Chr6	21380974	C	CGACCTTCGTT	INDEL	HIGH	frameshift_variant	c.466_467insAACGAAGGTC	p.Arg156fs	CC	CCGACCTTCGTT	CCGACCTTCGTT	CCGACCTTCGTT	CCGACCTTCGTT	CCGACCTTCGTT	CCGACCTTCGTT	CCGACCTTCGTT	pycom06g17380	GO:0005515	Molecular Function:protein binding	IPR002885;IPR011990	Pentatricopeptide repeat;Tetratricopeptide-like helical domain superfamily	-	-	-	-
Chr5	11020831	C	CGGCCTCCTAGGCGCTCTGAGGT	INDEL	HIGH	frameshift_variant	c.89_90insGTGGCCTCCTAGGCGCTCTGAG	p.Arg31fs	CC	CCGGCCTCCTAGGCGCTCTGAGGT	CCGGCCTCCTAGGCGCTCTGAGGT	CCGGCCTCCTAGGCGCTCTGAGGT	CCGGCCTCCTAGGCGCTCTGAGGT	CCGGCCTCCTAGGCGCTCTGAGGT	CCGGCCTCCTAGGCGCTCTGAGGT	CCGGCCTCCTAGGCGCTCTGAGGT	pycom05g08400	-	-	-	-	-	-	-	-
Chr1	13802752	C	CT	INDEL	HIGH	frameshift_variant	c.4097dupT	p.Ile1370fs	CC	CCT	CCT	CCT	CCT	CCT	CCT	CCT	pycom01g13330	GO:0006468;GO:0005524;GO:0004672	Biological Process:protein phosphorylation;Molecular Function:ATP binding;Molecular Function:protein kinase activity	IPR000719;IPR011009	Protein kinase domain;Protein kinase-like domain superfamily	K08835	serine/threonine-protein kinase OSR1/STK39 [EC:2.7.11.1]	ko01522	Endocrine resistance
Chr11	10674143	C	CT	INDEL	HIGH	frameshift_variant	c.660_661insA	p.Asp221fs	CC	CCT	CCT	CCT	CCT	CCT	CCT	CCT	pycom11g11880	GO:0030001;GO:0046872	Biological Process:metal ion transport;Molecular Function:metal ion binding	IPR006121;IPR036163	Heavy metal-associated domain, HMA;Heavy metal-associated domain superfamily	-	-	-	-
Chr3	1244232	C	CTATTTCCCATCCCATTACAAGAGTTGCATACATAAATCACTCT	INDEL	HIGH	frameshift_variant	c.2221_2263dupATTTCCCATCCCATTACAAGAGTTGCATACATAAATCACTCTT	p.Phe755fs	CC	CCTATTTCCCATCCCATTACAAGAGTTGCATACATAAATCACTCT	CCTATTTCCCATCCCATTACAAGAGTTGCATACATAAATCACTCT	CCTATTTCCCATCCCATTACAAGAGTTGCATACATAAATCACTCT	CCTATTTCCCATCCCATTACAAGAGTTGCATACATAAATCACTCT	CCTATTTCCCATCCCATTACAAGAGTTGCATACATAAATCACTCT	CCTATTTCCCATCCCATTACAAGAGTTGCATACATAAATCACTCT	CCTATTTCCCATCCCATTACAAGAGTTGCATACATAAATCACTCT	pycom03g01700	GO:0006468;GO:0004672	Biological Process:protein phosphorylation;Molecular Function:protein kinase activity	IPR001245;IPR011009	Serine-threonine/tyrosine-protein kinase, catalytic domain;Protein kinase-like domain superfamily	K04733	interleukin-1 receptor-associated kinase 4 [EC:2.7.11.1]	ko01522;ko04010;ko04064;ko04620;ko04621;ko04624;ko04722;ko05130;ko05133;ko05135;ko05140;ko05142;ko05145;ko05152;ko05161;ko05162;ko05164;ko05168;ko05169;ko05170	Endocrine resistance;MAPK signaling pathway;NF-kappa B signaling pathway;Toll-like receptor signaling pathway;NOD-like receptor signaling pathway;Toll and Imd signaling pathway;Neurotrophin signaling pathway;Pathogenic Escherichia coli infection;Pertussis;Yersinia infection;Leishmaniasis;Chagas disease (American trypanosomiasis);Toxoplasmosis;Tuberculosis;Hepatitis B;Measles;Influenza A;Herpes si…
Chr10	5125486	C	CTCTCAAG	INDEL	HIGH	frameshift_variant	c.85_86insAGTCTCA	p.Thr29fs	CC	CCTCTCAAG	CCTCTCAAG	CCTCTCAAG	CCTCTCAAG	CCTCTCAAG	CCTCTCAAG	CCTCTCAAG	pycom10g04840	GO:0006511	Biological Process:ubiquitin-dependent protein catabolic process	IPR004854;IPR042299	Ubiquitin fusion degradation protein Ufd1-like;Ufd1-like, Nn domain	-	-	ko04141	Protein processing in endoplasmic reticulum
Chr11	19481320	C	CTT	INDEL	HIGH	frameshift_variant	c.519_520insAA	p.Asp174fs	CC	CCTT	CCTT	CC	CCTT	CCTT	CCTT	CCTT	pycom11g17300	-	-	IPR014876	DEK, C-terminal	-	-	ko01522	Endocrine resistance
Chr15	38070866	C	CTTGTTTGGTTTCCGAGAAAATA	INDEL	HIGH	frameshift_variant	c.157_178dupTCCGAGAAAATATTGTTTGGTT	p.Cys60fs	CC	CCTTGTTTGGTTTCCGAGAAAATA	CCTTGTTTGGTTTCCGAGAAAATA	CCTTGTTTGGTTTCCGAGAAAATA	CCTTGTTTGGTTTCCGAGAAAATA	CCTTGTTTGGTTTCCGAGAAAATA	CCTTGTTTGGTTTCCGAGAAAATA	CCTTGTTTGGTTTCCGAGAAAATA	pycom15g38240	-	-	IPR009069	Cysteine alpha-hairpin motif superfamily	-	-	-	-
Chr2	11807726	C	CTTTG	INDEL	HIGH	frameshift_variant	c.258_259insTTGT	p.Leu89fs	CC	CCTTTG	CCTTTG	CCTTTG	CCTTTG	CCTTTG	CCTTTG	CCTTTG	pycom02g15090	GO:0008356;GO:0048366;GO:0009956;GO:0005634;GO:0003700;GO:0043565	Biological Process:asymmetric cell division;Biological Process:leaf development;Biological Process:radial pattern formation;Cellular Component:nucleus;Molecular Function:DNA-binding transcription factor activity;Molecular Function:sequence-specific DNA binding	IPR005202;IPR030019	Transcription factor GRAS;Protein short-root	-	-	-	-
Chr1	2897622	C	CTTTTTAGGAGCACATCTCTGCTACCTATCGCCTCCCGACGACCTGAAGA	INDEL	HIGH	frameshift_variant	c.947_948insTTTAGGAGCACATCTCTGCTACCTATCGCCTCCCGACGACCTGAAGATT	p.Thr318fs	CC	CCTTTTTAGGAGCACATCTCTGCTACCTATCGCCTCCCGACGACCTGAAGA	CCTTTTTAGGAGCACATCTCTGCTACCTATCGCCTCCCGACGACCTGAAGA	CCTTTTTAGGAGCACATCTCTGCTACCTATCGCCTCCCGACGACCTGAAGA	CCTTTTTAGGAGCACATCTCTGCTACCTATCGCCTCCCGACGACCTGAAGA	CCTTTTTAGGAGCACATCTCTGCTACCTATCGCCTCCCGACGACCTGAAGA	CCTTTTTAGGAGCACATCTCTGCTACCTATCGCCTCCCGACGACCTGAAGA	CCTTTTTAGGAGCACATCTCTGCTACCTATCGCCTCCCGACGACCTGAAGA	pycom01g03860	GO:0003676	Molecular Function:nucleic acid binding	IPR012337;IPR036397;IPR041577	Ribonuclease H-like superfamily;Ribonuclease H superfamily;Reverse transcriptase/retrotransposon-derived protein, RNase H-like domain	-	-	-	-
Chr5	11039426	CG	C	INDEL	HIGH	frameshift_variant	c.2488delG	p.Ala830fs	CC	CGC	CC	CC	CC	CC	CC	CC	pycom05g08440	-	-	IPR025558	Domain of unknown function DUF4283	-	-	-	-
Chr9	15983690	CGTGAACG	C	INDEL	HIGH	frameshift_variant	c.442_448delGTGAACG	p.Val148fs	CC	CGTGAACGC	CGTGAACGC	CGTGAACGC	CGTGAACGC	CGTGAACGC	CGTGAACGC	CGTGAACGC	pycom09g15900	GO:0005515	Molecular Function:protein binding	IPR001487;IPR027353;IPR036427;IPR038336	Bromodomain;NET domain;Bromodomain-like superfamily;NET domain superfamily	-	-	-	-
Chr7	7771447	CTA	C	INDEL	HIGH	frameshift_variant	c.553_554delAT	p.Ile185fs	CC	CTAC	CC	CC	CTAC	CC	CC	CTAC	pycom07g08390	-	-	-	-	-	-	-	-
Chr13	23271151	CTA	C	INDEL	HIGH	frameshift_variant	c.164_165delAT	p.Tyr55fs	CC	CTAC	CTAC	CTAC	CTAC	CC	CC	CC	pycom13g26750	-	-	-	-	-	-	-	-
Chr10	29334831	CT	C	INDEL	HIGH	frameshift_variant	c.161delT	p.Leu54fs	CC	CTC	CTC	CTC	CTC	CTC	CC	CTC	pycom10g28850	-	-	IPR017877	Myb-like domain	-	-	-	-
Chr17	17246373	CT	C	INDEL	HIGH	frameshift_variant	c.1587delA	p.Ala530fs	CC	CTC	CTC	CTC	CTC	CTC	CTC	CTC	pycom17g19410	GO:0043531	Molecular Function:ADP binding	IPR002182;IPR027417;IPR032675	NB-ARC;P-loop containing nucleoside triphosphate hydrolase;Leucine-rich repeat domain superfamily	-	-	-	-
Chr2	7085011	CT	C	INDEL	HIGH	frameshift_variant	c.156delA	p.Asp53fs	CC	CTC	CTC	CTC	CTC	CTC	CTC	CTC	pycom02g10250	GO:0055114;GO:0016491	Biological Process:oxidation-reduction process;Molecular Function:oxidoreductase activity	IPR001433;IPR001709;IPR015701;IPR017927;IPR017938;IPR035442;IPR039261	Oxidoreductase FAD/NAD(P)-binding;Flavoprotein pyridine nucleotide cytochrome reductase;Ferredoxin--NADP reductase;FAD-binding domain, ferredoxin reductase-type;Riboflavin synthase-like beta-barrel;Ferredoxin--NADP reductase, plant and Cyanobacteria type;Ferredoxin-NADP reductase (FNR), nucleotide-binding domain	K02641	ferredoxin--NADP+ reductase [EC:1.18.1.2]	ko00195;ko01522	Photosynthesis;Endocrine resistance
Chr7	26526076	CTT	C	INDEL	HIGH	frameshift_variant	c.16_17delAA	p.Lys6fs	CC	CTTC	CTTC	CTTC	CTTC	CTTC	CTTC	CTTC	pycom07g26540	-	-	IPR014710;IPR018490	RmlC-like jelly roll fold;Cyclic nucleotide-binding-like	K05391	cyclic nucleotide gated channel, plant	ko01522;ko04626	Endocrine resistance;Plant-pathogen interaction
Chr6	18740127	C	CA	INDEL	HIGH	frameshift_variant	c.511dupT	p.Cys171fs	CCA	CACA	CCA	CACA	CACA	CACA	CCA	CACA	pycom06g13870	-	-	-	-	-	-	-	-
Chr2	17000263	C	CA	INDEL	HIGH	frameshift_variant	c.1285dupA	p.Ile429fs	CCA	CCA	CCA	CCA	CC	CCA	CCA	CCA	pycom02g18940	-	-	-	-	-	-	-	-
Chr6	14250601	CCA	C	INDEL	HIGH	frameshift_variant	c.2412_2413delCA	p.Ile805fs	CCACCA	CCAC	CCAC	CCAC	CCAC	CCAC	CCAC	CCAC	pycom06g09050	-	-	-	-	-	-	-	-
Chr11	24786022	C	CCT	INDEL	HIGH	frameshift_variant	c.275_276dupTC	p.Leu93fs	CCCT	CCTCCT	CCTCCT	CCTCCT	CCTCCT	CCTCCT	CCTCCT	CCTCCT	pycom11g21710	GO:0046872	Molecular Function:metal ion binding	IPR001841;IPR013083;IPR017907;IPR018957	Zinc finger, RING-type;Zinc finger, RING/FYVE/PHD-type;Zinc finger, RING-type, conserved site;Zinc finger, C3HC4 RING-type	K10666	E3 ubiquitin-protein ligase RNF5 [EC:2.3.2.27]	ko01522;ko04141	Endocrine resistance;Protein processing in endoplasmic reticulum
Chr9	5038609	C	CG	INDEL	HIGH	frameshift_variant	c.224_225insG	p.Pro76fs	CCG	CCG	CGCG	CCG	CCG	CCG	CCG	CCG	pycom09g06810	GO:0009072;GO:0055114;GO:0003868;GO:0016701	Biological Process:aromatic amino acid family metabolic process;Biological Process:oxidation-reduction process;Molecular Function:4-hydroxyphenylpyruvate dioxygenase activity;Molecular Function:oxidoreductase activity, acting on single donors with incorporation of molecular oxygen	IPR005956;IPR029068	4-hydroxyphenylpyruvate dioxygenase;Glyoxalase/Bleomycin resistance protein/Dihydroxybiphenyl dioxygenase	K00457	4-hydroxyphenylpyruvate dioxygenase [EC:1.13.11.27]	ko00130;ko00350;ko00360;ko01522	Ubiquinone and other terpenoid-quinone biosynthesis;Tyrosine metabolism;Phenylalanine metabolism;Endocrine resistance
Chr5	24788624	C	CGA	INDEL	HIGH	frameshift_variant	c.1263_1264insGA	p.Gln422fs	CCGA	CC	CCGA	CCGA	CCGA	CCGA	CCGA	CCGA	pycom05g22460	GO:0005515	Molecular Function:protein binding	IPR001611;IPR025875;IPR032675	Leucine-rich repeat;Leucine rich repeat 4;Leucine-rich repeat domain superfamily	-	-	-	-
Chr8	17866080	C	CGT	INDEL	HIGH	frameshift_variant	c.4_5insGT	p.Gln2fs	CCGT	CCGT	CCGT	CCGT	CCGT	CC	CCGT	CCGT	pycom08g17690	GO:0010390;GO:0004842	Biological Process:histone monoubiquitination;Molecular Function:ubiquitin-protein transferase activity	IPR013956	E3 ubiquitin ligase Bre1	K10696	E3 ubiquitin-protein ligase BRE1 [EC:2.3.2.27]	ko01522	Endocrine resistance
Chr7	3131030	C	CT	INDEL	HIGH	frameshift_variant	c.62dupA	p.Thr22fs	CCT	CCT	CCT	CC	CCT	CCT	CCT	CCT	pycom07g03690	GO:0006464;GO:0015031	Biological Process:cellular protein modification process;Biological Process:protein transport	IPR008883;IPR016135;IPR017916;IPR037202	Ubiquitin E2 variant, N-terminal;Ubiquitin-conjugating enzyme/RWD-like;Steadiness box (SB) domain;ESCRT assembly domain	K12183	ESCRT-I complex subunit TSG101	ko01522;ko04144	Endocrine resistance;Endocytosis
Chr4	12925083	C	CT	INDEL	HIGH	frameshift_variant	c.3744_3745insA	p.Asp1249fs	CCT	CCT	CCT	CCT	CCT	CCT	CCT	CC	pycom04g10150	-	-	IPR032675	Leucine-rich repeat domain superfamily	-	-	-	-
Chr2	10540482	C	CT	INDEL	HIGH	frameshift_variant	c.34dupA	p.Arg12fs	CCT	CCT	CCT	CCT	CCT	CCT	CTCT	CTCT	pycom02g13940	GO:0006629	Biological Process:lipid metabolic process	IPR002921;IPR029058	Fungal lipase-like domain;Alpha/Beta hydrolase fold	-	-	-	-
Chr9	19014556	C	CT	INDEL	HIGH	frameshift_variant	c.156dupA	p.Asp53fs	CCT	CCT	CCT	CCT	CCT	CTCT	CCT	CCT	pycom09g18360	-	-	IPR032675	Leucine-rich repeat domain superfamily	-	-	-	-
Chr2	14627413	C	CT	INDEL	HIGH	frameshift_variant	c.111dupA	p.Val38fs	CCT	CCT	CCT	CCT	CTCT	CCT	CCT	CCT	pycom02g17110	-	-	IPR021319	Protein of unknown function DUF2921	-	-	-	-
Chr10	12742950	C	CT	INDEL	HIGH	frameshift_variant	c.117dupA	p.Glu40fs	CCT	CTCT	CTCT	CCT	CCT	CTCT	CTCT	CTCT	pycom10g09620	GO:0016758	Molecular Function:transferase activity, transferring hexosyl groups	IPR002213;IPR035595	UDP-glucuronosyl/UDP-glucosyltransferase;UDP-glycosyltransferase family, conserved site	K13691	pathogen-inducible salicylic acid glucosyltransferase [EC:2.4.1.-]	ko01522	Endocrine resistance
Chr12	407668	C	CTATCTCCG	INDEL	HIGH	frameshift_variant	c.36_37insCGGAGATA	p.Glu13fs	CCTATCTCCG	CCTATCTCCG	CCTATCTCCG	CCTATCTCCG	CC	CCTATCTCCG	CCTATCTCCG	CCTATCTCCG	pycom12g00400	GO:0006413;GO:0005737;GO:0003723;GO:0003743	Biological Process:translational initiation;Cellular Component:cytoplasm;Molecular Function:RNA binding;Molecular Function:translation initiation factor activity	IPR001040;IPR019770;IPR023398	Translation Initiation factor eIF- 4e;Eukaryotic translation initiation factor 4E (eIF-4E), conserved site;Translation Initiation factor eIF- 4e-like	K03259	translation initiation factor 4E	ko01521;ko01522;ko03013;ko04066;ko04150;ko04151;ko04211;ko04910	EGFR tyrosine kinase inhibitor resistance;Endocrine resistance;RNA transport;HIF-1 signaling pathway;mTOR signaling pathway;PI3K-Akt signaling pathway;Longevity regulating pathway;Insulin signaling pathway
Chr17	21311070	CCT	C	INDEL	HIGH	frameshift_variant	c.211_212delCT	p.Leu71fs	CCTC	CCTCCT	CCTC	CCTC	CCTCCT	CCTC	CCTC	CCTC	pycom17g22900	GO:0016747	Molecular Function:transferase activity, transferring acyl groups other than amino-acyl groups	IPR003480;IPR023213	Transferase;Chloramphenicol acetyltransferase-like domain superfamily	K13065	shikimate O-hydroxycinnamoyltransferase [EC:2.3.1.133]	ko00940;ko00941;ko00945	Phenylpropanoid biosynthesis;Flavonoid biosynthesis;Stilbenoid, diarylheptanoid and gingerol biosynthesis
Chr16	8848197	CCTCA	C	INDEL	HIGH	frameshift_variant	c.231_234delTGAG	p.Asp77fs	CCTCACCTCA	CCTCAC	CCTCAC	CCTCAC	CCTCAC	CCTCAC	CCTCAC	CCTCAC	pycom16g12560	-	-	-	-	-	-	-	-
Chr3	4641681	C	CCT	INDEL	HIGH	frameshift_variant	c.1426_1427insCT	p.Leu476fs	CCTCCT	CCCT	CCCT	CCCT	CCCT	CCCT	CCCT	CCCT	pycom03g05880	GO:0006468;GO:0005524;GO:0005515;GO:0004672	Biological Process:protein phosphorylation;Molecular Function:ATP binding;Molecular Function:protein binding;Molecular Function:protein kinase activity	IPR000719;IPR001245;IPR001611;IPR008271;IPR011009;IPR013210;IPR017441;IPR032675	Protein kinase domain;Serine-threonine/tyrosine-protein kinase, catalytic domain;Leucine-rich repeat;Serine/threonine-protein kinase, active site;Protein kinase-like domain superfamily;Leucine-rich repeat-containing N-terminal, plant-type;Protein kinase, ATP binding site;Leucine-rich repeat domain superfamily	-	-	-	-
Chr11	2093961	C	CCT	INDEL	HIGH	frameshift_variant	c.986_987dupCT	p.Thr330fs	CCTCCT	CCCT	CCCT	CCTCCT	CCCT	CCTCCT	CCTCCT	CCCT	pycom11g02550	-	-	-	-	-	-	-	-
Chr17	5292935	C	CCT	INDEL	HIGH	frameshift_variant	c.60_61dupAG	p.Gly21fs	CCTCCT	CCTCCT	CCTCCT	CCCT	CCTCCT	CCTCCT	CCTCCT	CCTCCT	pycom17g07340	-	-	-	-	-	-	-	-
Chr16	762644	CCTCTCTCTCTCTCTCTCTCTCT	C	INDEL	HIGH	frameshift_variant	c.224_245delCTCTCTCTCTCTCTCTCTCTCT	p.Ser75fs	CCTCTCTCTCTCTCTCTCTCTCTCCTCTCTCTCTCTCTCTCTCTCT	CCTCTCTCTCTCTCTCTCTCTCTC	CCTCTCTCTCTCTCTCTCTCTCTC	CCTCTCTCTCTCTCTCTCTCTCTC	CCTCTCTCTCTCTCTCTCTCTCTC	CCTCTCTCTCTCTCTCTCTCTCTC	CCTCTCTCTCTCTCTCTCTCTCTC	CCTCTCTCTCTCTCTCTCTCTCTC	pycom16g01220	-	-	-	-	-	-	-	-
Chr13	11908243	C	CTTTTT	INDEL	HIGH	frameshift_variant	c.24_25insAAAAA	p.Gly9fs	CCTTTTT	CCTTTTT	CCTTTTT	CCTTTTT	CCTTTTT	CC	CC	CCTTTTT	pycom13g16160	GO:0006470;GO:0003824;GO:0043169;GO:0005515;GO:0004722	Biological Process:protein dephosphorylation;Molecular Function:catalytic activity;Molecular Function:cation binding;Molecular Function:protein binding;Molecular Function:protein serine/threonine phosphatase activity	IPR000222;IPR000253;IPR001932;IPR008984;IPR015655;IPR036457	PPM-type phosphatase, divalent cation binding;Forkhead-associated (FHA) domain;PPM-type phosphatase domain;SMAD/FHA domain superfamily;Protein phosphatase 2C family;PPM-type phosphatase domain superfamily	K01090	protein phosphatase [EC:3.1.3.16]	ko01522	Endocrine resistance
Chr17	13830554	CGA	C	INDEL	HIGH	frameshift_variant	c.465_466delGA	p.Ile156fs	CGAC	CC	CC	CC	CC	CC	CC	CC	pycom17g15760	GO:0006887;GO:0000145	Biological Process:exocytosis;Cellular Component:exocyst	IPR004140;IPR016159	Exocyst complex component Exo70;Cullin repeat-like-containing domain superfamily	K07195	exocyst complex component 7	ko01522;ko04910	Endocrine resistance;Insulin signaling pathway
Chr5	16867609	CGA	C	INDEL	HIGH	frameshift_variant	c.173_174delGA	p.Arg58fs	CGAC	CC	CC	CC	CC	CC	CC	CC	pycom05g13290	-	-	-	-	-	-	-	-
Chr8	2781255	CGA	C	INDEL	HIGH	frameshift_variant	c.438_439delGA	p.Lys150fs	CGAC	CGAC	CGAC	CGAC	CGAC	CGAC	CGAC	CC	pycom08g03560	GO:0055114;GO:0051539;GO:0008137;GO:0003723;GO:0051536;GO:0048038	Biological Process:oxidation-reduction process;Molecular Function:4 iron, 4 sulfur cluster binding;Molecular Function:NADH dehydrogenase (ubiquinone) activity;Molecular Function:RNA binding;Molecular Function:iron-sulfur cluster binding;Molecular Function:quinone binding	IPR004088;IPR006137;IPR006138;IPR036612	K Homology domain, type 1;NADH:ubiquinone oxidoreductase-like, 20kDa subunit;NADH-ubiquinone oxidoreductase, 20 Kd subunit;K Homology domain, type 1 superfamily	K03940	NADH dehydrogenase (ubiquinone) Fe-S protein 7 [EC:7.1.1.2 1.6.99.3]	ko00190;ko04714;ko04723;ko04932;ko05010;ko05012;ko05016	Oxidative phosphorylation;Thermogenesis;Retrograde endocannabinoid signaling;Non-alcoholic fatty liver disease (NAFLD);Alzheimer disease;Parkinson disease;Huntington disease
Chr10	3156267	C	CGA	INDEL	HIGH	frameshift_variant	c.398_399insTC	p.Lys133fs	CGACGA	CCGA	CCGA	CCGA	CCGA	CCGA	CCGA	CCGA	pycom10g02810	GO:0007165;GO:0043531;GO:0005515	Biological Process:signal transduction;Molecular Function:ADP binding;Molecular Function:protein binding	IPR000157;IPR002182;IPR027417;IPR032675;IPR035897;IPR036390	Toll/interleukin-1 receptor homology (TIR) domain;NB-ARC;P-loop containing nucleoside triphosphate hydrolase;Leucine-rich repeat domain superfamily;Toll/interleukin-1 receptor homology (TIR) domain superfamily;Winged helix DNA-binding domain superfamily	-	-	-	-
Chr7	6828941	CGATCTAACGG	C	INDEL	HIGH	frameshift_variant	c.1249_1258delCCGTTAGATC	p.Pro417fs	CGATCTAACGGCGATCTAACGG	CGATCTAACGGC	CGATCTAACGGC	CGATCTAACGGC	CGATCTAACGGC	CGATCTAACGGC	CGATCTAACGGC	CGATCTAACGGC	pycom07g07530	GO:0043531	Molecular Function:ADP binding	IPR002182;IPR027417;IPR041118	NB-ARC;P-loop containing nucleoside triphosphate hydrolase;Rx, N-terminal	-	-	-	-
Chr13	2474728	CG	C	INDEL	HIGH	frameshift_variant	c.862delC	p.Arg288fs	CGC	CC	CC	CC	CC	CC	CC	CC	pycom13g03730	GO:0006355;GO:0003677;GO:0003700	Biological Process:regulation of transcription, DNA-templated;Molecular Function:DNA binding;Molecular Function:DNA-binding transcription factor activity	IPR001471;IPR016177;IPR017392;IPR036955	AP2/ERF domain;DNA-binding domain superfamily;AP2/ERF transcription factor ERF/PTI6;AP2/ERF domain superfamily	-	-	-	-
Chr5	30716011	CG	C	INDEL	HIGH	frameshift_variant	c.1753delC	p.Arg585fs	CGC	CC	CC	CC	CC	CC	CC	CC	pycom05g30680	GO:0003743	Molecular Function:translation initiation factor activity	IPR010433	Plant specific eukaryotic initiation factor 4B	-	-	-	-
Chr4	19845428	CG	C	INDEL	HIGH	frameshift_variant	c.1043delG	p.Gly348fs	CGCG	CGC	CGC	CGC	CGC	CGC	CGC	CGC	pycom04g17460	GO:0016020;GO:0005524;GO:0016887	Cellular Component:membrane;Molecular Function:ATP binding;Molecular Function:ATPase activity	IPR003439;IPR013525;IPR017871;IPR027417	ABC transporter-like;ABC-2 type transporter;ABC transporter, conserved site;P-loop containing nucleoside triphosphate hydrolase	-	-	-	-
Chr7	3698084	CG	C	INDEL	HIGH	frameshift_variant	c.3517delG	p.Val1173fs	CGCG	CGC	CGC	CGC	CGC	CGC	CGC	CGC	pycom07g04270	GO:0015914;GO:0016021;GO:0005524;GO:0140326;GO:0000287;GO:0000166	Biological Process:phospholipid transport;Cellular Component:integral component of membrane;Molecular Function:ATP binding;Molecular Function:ATPase-coupled intramembrane lipid transporter activity;Molecular Function:magnesium ion binding;Molecular Function:nucleotide binding	IPR001757;IPR006539;IPR008250;IPR018303;IPR023214;IPR023298;IPR023299;IPR032630;IPR032631;IPR036412	P-type ATPase;P-type ATPase, subfamily IV;P-type ATPase, A domain superfamily;P-type ATPase, phosphorylation site;HAD superfamily;P-type ATPase, transmembrane domain superfamily;P-type ATPase, cytoplasmic domain N;P-type ATPase, C-terminal;P-type ATPase, N-terminal;HAD-like superfamily	K14802	phospholipid-transporting ATPase [EC:7.6.2.1]	ko01522	Endocrine resistance
Chr7	23320476	CGG	C	INDEL	HIGH	frameshift_variant	c.226_227delGG	p.Gly76fs	CGGC	CGGC	CGGC	CGGC	CGGC	CGGCGG	CGGC	CGGC	pycom07g21710	-	-	-	-	K14396	polyadenylate-binding protein 2	ko01522;ko03015;ko05164	Endocrine resistance;mRNA surveillance pathway;Influenza A
Chr8	3709150	CT	C	INDEL	HIGH	frameshift_variant	c.313delT	p.Ser105fs	CTC	CTC	CTC	CTC	CTC	CTC	CC	CTC	pycom08g04850	-	-	IPR005018;IPR006593;IPR019545	DOMON domain;Cytochrome b561/ferric reductase transmembrane;DM13 domain	-	-	-	-
Chr1	17219145	CT	C	INDEL	HIGH	frameshift_variant	c.218delA	p.Glu73fs	CTC	CTC	CTC	CTC	CTCT	CTC	CTC	CTC	pycom01g18090	GO:0006468;GO:0005524;GO:0005515;GO:0004672	Biological Process:protein phosphorylation;Molecular Function:ATP binding;Molecular Function:protein binding;Molecular Function:protein kinase activity	IPR000719;IPR001245;IPR001611;IPR011009;IPR013210;IPR017441;IPR032675	Protein kinase domain;Serine-threonine/tyrosine-protein kinase, catalytic domain;Leucine-rich repeat;Protein kinase-like domain superfamily;Leucine-rich repeat-containing N-terminal, plant-type;Protein kinase, ATP binding site;Leucine-rich repeat domain superfamily	-	-	-	-
Chr1	13419232	CT	C	INDEL	HIGH	frameshift_variant	c.3804delA	p.Gly1269fs	CTCT	CTC	CTC	CTC	CTC	CTC	CTC	CTC	pycom01g12770	GO:0032784;GO:0006357;GO:0006355;GO:0003676;GO:0008270	Biological Process:regulation of DNA-templated transcription, elongation;Biological Process:regulation of transcription by RNA polymerase II;Biological Process:regulation of transcription, DNA-templated;Molecular Function:nucleic acid binding;Molecular Function:zinc ion binding	IPR001878;IPR005100;IPR014722;IPR036735;IPR036875;IPR039659	Zinc finger, CCHC-type;NGN domain;Ribosomal protein L2, domain 2;NusG, N-terminal domain superfamily;Zinc finger, CCHC-type superfamily;Transcription elongation factor SPT5	-	-	-	-
Chr1	14300002	CT	C	INDEL	HIGH	frameshift_variant	c.51delA	p.Val18fs	CTCT	CTC	CTC	CTC	CTC	CTC	CTC	CTC	pycom01g13980	GO:0005515	Molecular Function:protein binding	IPR002885;IPR011990	Pentatricopeptide repeat;Tetratricopeptide-like helical domain superfamily	-	-	-	-
Chr1	20007721	CT	C	INDEL	HIGH	frameshift_variant	c.235delA	p.Ser79fs	CTCT	CTC	CTC	CTC	CTC	CTC	CTC	CTC	pycom01g22400	GO:0005975	Biological Process:carbohydrate metabolic process	IPR001223;IPR017853	Glycoside hydrolase family 18, catalytic domain;Glycoside hydrolase superfamily	K01183	chitinase [EC:3.2.1.14]	ko00520	Amino sugar and nucleotide sugar metabolism
Chr10	20807053	CT	C	INDEL	HIGH	frameshift_variant	c.440delT	p.Leu147fs	CTCT	CTC	CTC	CTC	CTC	CTC	CTC	CTC	pycom10g17560	-	-	-	-	-	-	-	-
Chr6	3153956	CT	C	INDEL	HIGH	frameshift_variant	c.326delA	p.Lys109fs	CTCT	CTC	CTC	CTC	CTC	CTC	CTC	CTC	pycom06g02620	-	-	-	-	-	-	-	-
Chr15	10080515	CT	C	INDEL	HIGH	frameshift_variant	c.98delT	p.Leu33fs	CTCT	CTCT	CTC	CTC	CTCT	CTC	CTC	CTCT	pycom15g14710	GO:1902600;GO:0016020;GO:0004427;GO:0009678	Biological Process:proton transmembrane transport;Cellular Component:membrane;Molecular Function:inorganic diphosphatase activity;Molecular Function:pyrophosphate hydrolysis-driven proton transmembrane transporter activity	IPR004131	Pyrophosphate-energised proton pump	K23025	H+-translocating diphosphatase [EC:7.1.3.1]	ko01522	Endocrine resistance
Chr15	10080602	CT	C	INDEL	HIGH	frameshift_variant	c.185delT	p.Phe62fs	CTCT	CTCT	CTC	CTC	CTCT	CTC	CTC	CTCT	pycom15g14710	GO:1902600;GO:0016020;GO:0004427;GO:0009678	Biological Process:proton transmembrane transport;Cellular Component:membrane;Molecular Function:inorganic diphosphatase activity;Molecular Function:pyrophosphate hydrolysis-driven proton transmembrane transporter activity	IPR004131	Pyrophosphate-energised proton pump	K23025	H+-translocating diphosphatase [EC:7.1.3.1]	ko01522	Endocrine resistance
Chr5	14501736	CTCTCTCTCTCTCT	C	INDEL	HIGH	frameshift_variant	c.38_50delTCTCTCTCTCTCT	p.Leu13fs	CTCTCTCTCTCTCTCTCTCTCTCTCTCT	CTCTCTCTCTCTCTC	CTCTCTCTCTCTCTC	CTCTCTCTCTCTCTC	CTCTCTCTCTCTCTC	CTCTCTCTCTCTCTC	CTCTCTCTCTCTCTC	CTCTCTCTCTCTCTC	pycom05g11050	-	-	-	-	-	-	-	-
Chr6	20403103	CTG	C	INDEL	HIGH	frameshift_variant	c.840_841delTG	p.Cys280fs	CTGC	CTGC	CC	CTGC	CTGC	CTGC	CTGC	CTGC	pycom06g15930	GO:0005515	Molecular Function:protein binding	IPR015915	Kelch-type beta propeller	-	-	-	-
Chr6	20762692	CTG	C	INDEL	HIGH	frameshift_variant	c.179_180delCA	p.Ala60fs	CTGCTG	CTGC	CTGC	CTGC	CTGC	CTGC	CTGC	CTGC	pycom06g16520	GO:0016579;GO:0003676;GO:0005515;GO:0036459	Biological Process:protein deubiquitination;Molecular Function:nucleic acid binding;Molecular Function:protein binding;Molecular Function:thiol-dependent ubiquitinyl hydrolase activity	IPR001394;IPR006865;IPR006866;IPR011990;IPR013087;IPR028889;IPR038765	Peptidase C19, ubiquitin carboxyl-terminal hydrolase;Domain of unknown function DUF629;Domain of unknown function DUF627, N-terminal;Tetratricopeptide-like helical domain superfamily;Zinc finger C2H2-type;Ubiquitin specific protease domain;Papain-like cysteine peptidase superfamily	-	-	-	-
Chr15	32709782	CTTCGAGTG	C	INDEL	HIGH	frameshift_variant	c.690_697delTCGAGTGT	p.Arg231fs	CTTCGAGTGC	CC	CC	CC	CC	CC	CC	CC	pycom15g33330	-	-	IPR006766	Protein EXORDIUM-like	-	-	-	-
Chr13	20711280	CTT	C	INDEL	HIGH	frameshift_variant	c.4729_4730delTT	p.Phe1577fs	CTTCTT	CTTC	CTTC	CTTC	CTTC	CC	CTTC	CTTC	pycom13g22940	GO:0046983	Molecular Function:protein dimerization activity	IPR000477;IPR008906;IPR026960	Reverse transcriptase domain;HAT, C-terminal dimerisation domain;Reverse transcriptase zinc-binding domain	-	-	-	-
Chr2	15343237	CTTTGCCATTTATGAAGTTGATGTCTTGTTTCCATTGCTTCTCTAAATATATATATATATATA	C	INDEL	HIGH	frameshift_variant	c.118_179delTTGCCATTTATGAAGTTGATGTCTTGTTTCCATTGCTTCTCTAAATATATATATATATATAT	p.Leu40fs	CTTTGCCATTTATGAAGTTGATGTCTTGTTTCCATTGCTTCTCTAAATATATATATATATATACTTTGCCATTTATGAAGTTGATGTCTTGTTTCCATTGCTTCTCTAAATATATATATATATATA	CTTTGCCATTTATGAAGTTGATGTCTTGTTTCCATTGCTTCTCTAAATATATATATATATATAC	CTTTGCCATTTATGAAGTTGATGTCTTGTTTCCATTGCTTCTCTAAATATATATATATATATAC	CTTTGCCATTTATGAAGTTGATGTCTTGTTTCCATTGCTTCTCTAAATATATATATATATATACTTTGCCATTTATGAAGTTGATGTCTTGTTTCCATTGCTTCTCTAAATATATATATATATATA	CTTTGCCATTTATGAAGTTGATGTCTTGTTTCCATTGCTTCTCTAAATATATATATATATATAC	CTTTGCCATTTATGAAGTTGATGTCTTGTTTCCATTGCTTCTCTAAATATATATATATATATAC	CTTTGCCATTTATGAAGTTGATGTCTTGTTTCCATTGCTTCTCTAAATATATATATATATATAC	CTTTGCCATTTATGAAGTTGATGTCTTGTTTCCATTGCTTCTCTAAATATATATATATATATAC	pycom02g17440	GO:0061630	Molecular Function:ubiquitin protein ligase activity	IPR013083;IPR039133	Zinc finger, RING/FYVE/PHD-type;E3 ubiquitin-protein ligase RNF25	K10640	E3 ubiquitin-protein ligase RNF25 [EC:2.3.2.27]	ko01522	Endocrine resistance
Chr1	1739234	CTTTTTTTTTTTTTT	C	INDEL	HIGH	frameshift_variant	c.3019_3032delTTTTTTTTTTTTTT	p.Phe1007fs	CTTTTTTTTTTTTTTC	CTTTTTTTTTTTTTTC	CTTTTTTTTTTTTTTC	CTTTTTTTTTTTTTTC	CTTTTTTTTTTTTTTC	CTTTTTTTTTTTTTTCTTTTTTTTTTTTTT	CTTTTTTTTTTTTTTC	CTTTTTTTTTTTTTTC	pycom01g02010	-	-	-	-	-	-	-	-
Chr6	15247099	GAC	G	INDEL	HIGH	frameshift_variant	c.60_61delCA	p.Asp20fs	GACGAC	GACG	GACG	GACG	GACG	GACG	GACG	GACG	pycom06g09930	GO:0006468;GO:0005524;GO:0004672	Biological Process:protein phosphorylation;Molecular Function:ATP binding;Molecular Function:protein kinase activity	IPR000719;IPR001245;IPR011009	Protein kinase domain;Serine-threonine/tyrosine-protein kinase, catalytic domain;Protein kinase-like domain superfamily	K04733	interleukin-1 receptor-associated kinase 4 [EC:2.7.11.1]	ko01522;ko04010;ko04064;ko04620;ko04621;ko04624;ko04722;ko05130;ko05133;ko05135;ko05140;ko05142;ko05145;ko05152;ko05161;ko05162;ko05164;ko05168;ko05169;ko05170	Endocrine resistance;MAPK signaling pathway;NF-kappa B signaling pathway;Toll-like receptor signaling pathway;NOD-like receptor signaling pathway;Toll and Imd signaling pathway;Neurotrophin signaling pathway;Pathogenic Escherichia coli infection;Pertussis;Yersinia infection;Leishmaniasis;Chagas disease (American trypanosomiasis);Toxoplasmosis;Tuberculosis;Hepatitis B;Measles;Influenza A;Herpes si…
Chr15	13308731	GA	G	INDEL	HIGH	frameshift_variant	c.374delA	p.Asn125fs	GAG	GAG	GAG	GAG	GAG	GAGA	GAGA	GAG	pycom15g18770	-	-	-	-	K06444	lycopene epsilon-cyclase [EC:5.5.1.18]	ko00906	Carotenoid biosynthesis
Chr5	23548115	GA	G	INDEL	HIGH	frameshift_variant	c.116delA	p.Asn39fs	GAG	GAG	GAG	GAGA	GAG	GAG	GAG	GAG	pycom05g20790	GO:0055085;GO:0016021	Biological Process:transmembrane transport;Cellular Component:integral component of membrane	IPR004776	Membrane transport protein	-	-	-	-
Chr2	6016717	GA	G	INDEL	HIGH	frameshift_variant	c.2912delA	p.Asn971fs	GAG	GAG	GAGA	GAG	GAG	GAG	GAG	GAG	pycom02g08700	-	-	IPR036188;IPR039648	FAD/NAD(P)-binding domain superfamily;Pyridine nucleotide-disulphide oxidoreductase, N-terminal	K00384	thioredoxin reductase (NADPH) [EC:1.8.1.9]	ko00450	Selenocompound metabolism
Chr13	23525727	GA	G	INDEL	HIGH	frameshift_variant	c.2541delA	p.Val848fs	GAG	GG	GAG	GG	GG	GG	GG	GG	pycom13g27130	-	-	-	-	-	-	-	-
Chr14	571065	GA	G	INDEL	HIGH	frameshift_variant	c.166delT	p.Ser56fs	GAG	GG	GG	GG	GAG	GG	GAG	GG	pycom14g00850	-	-	-	-	-	-	-	-
Chr5	8443736	GA	G	INDEL	HIGH	frameshift_variant	c.240delA	p.Ala81fs	GAG	GG	GG	GG	GG	GG	GG	GG	pycom05g06280	GO:0020037;GO:0019825	Molecular Function:heme binding;Molecular Function:oxygen binding	IPR000971;IPR001032;IPR009050;IPR012292;IPR019824	Globin;Leghaemoglobin;Globin-like superfamily;Globin/Protoglobin;Leghaemoglobin, iron-binding site	-	-	ko01522	Endocrine resistance
Chr1	9762832	GA	G	INDEL	HIGH	frameshift_variant	c.1813delT	p.Ser605fs	GAGA	GAG	GAG	GAG	GAG	GAG	GAG	GAG	pycom01g08830	GO:0000272;GO:0016161	Biological Process:polysaccharide catabolic process;Molecular Function:beta-amylase activity	IPR001554;IPR008540;IPR017853	Glycoside hydrolase, family 14;BES1/BZR1 plant transcription factor, N-terminal;Glycoside hydrolase superfamily	K01177	beta-amylase [EC:3.2.1.2]	ko00500	Starch and sucrose metabolism
Chr2	3804166	GA	G	INDEL	HIGH	frameshift_variant	c.363delT	p.Pro122fs	GAGA	GAG	GAG	GAG	GAG	GAG	GAG	GAG	pycom02g05590	-	-	-	-	-	-	-	-
Chr14	6488435	GA	G	INDEL	HIGH	frameshift_variant	c.765delA	p.Leu256fs	GAGA	GAG	GAG	GAG	GG	GAG	GAG	GAG	pycom14g06550	GO:0000166	Molecular Function:nucleotide binding	IPR004014;IPR008250;IPR023298;IPR023299	Cation-transporting P-type ATPase, N-terminal;P-type ATPase, A domain superfamily;P-type ATPase, transmembrane domain superfamily;P-type ATPase, cytoplasmic domain N	K01537	P-type Ca2+ transporter type 2C [EC:7.2.2.10]	ko01522	Endocrine resistance
Chr9	11152455	G	GA	INDEL	HIGH	frameshift_variant	c.9dupT	p.His4fs	GAGA	GGA	GGA	GGA	GGA	GGA	GGA	GGA	pycom09g12560	GO:0006412;GO:0005840;GO:0003735	Biological Process:translation;Cellular Component:ribosome;Molecular Function:structural constituent of ribosome	IPR000266;IPR012340;IPR019979;IPR019984	Ribosomal protein S17/S11;Nucleic acid-binding, OB-fold;Ribosomal protein S17, conserved site;30S ribosomal protein S17	K02961	small subunit ribosomal protein S17	ko01522;ko03010	Endocrine resistance;Ribosome
Chr9	655643	G	GAGAAAATA	INDEL	HIGH	frameshift_variant	c.131_132insAAATAAGA	p.Arg45fs	GAGAAAATAGAGAAAATA	GGAGAAAATA	GGAGAAAATA	GGAGAAAATA	GGAGAAAATA	GGAGAAAATA	GGAGAAAATA	GGAGAAAATA	pycom09g00860	GO:0055114;GO:0006694;GO:0003854;GO:0016616	Biological Process:oxidation-reduction process;Biological Process:steroid biosynthetic process;Molecular Function:3-beta-hydroxy-delta5-steroid dehydrogenase activity;Molecular Function:oxidoreductase activity, acting on the CH-OH group of donors, NAD or NADP as acceptor	IPR002225;IPR036291	3-beta hydroxysteroid dehydrogenase/isomerase;NAD(P)-binding domain superfamily	-	-	-	-
Chr5	15109580	GAGAA	G	INDEL	HIGH	frameshift_variant	c.103_106delTTCT	p.Phe35fs	GAGAAG	GG	GG	GG	GG	GG	GG	GG	pycom05g11470	GO:0055114;GO:0006979;GO:0020037;GO:0004601	Biological Process:oxidation-reduction process;Biological Process:response to oxidative stress;Molecular Function:heme binding;Molecular Function:peroxidase activity	IPR002016;IPR002207;IPR010255;IPR019793;IPR019794	Haem peroxidase;Class I peroxidase;Haem peroxidase superfamily;Peroxidases heam-ligand binding site;Peroxidase, active site	K00434	L-ascorbate peroxidase [EC:1.11.1.11]	ko00053;ko00480	Ascorbate and aldarate metabolism;Glutathione metabolism
Chr13	22934073	G	GAGAC	INDEL	HIGH	frameshift_variant	c.598_599insGACA	p.Thr200fs	GAGACGAGAC	GGAGAC	GGAGAC	GGAGAC	GGAGAC	GGAGAC	GGAGAC	GGAGAC	pycom13g26230	-	-	-	-	-	-	-	-
Chr17	25605028	GAT	G	INDEL	HIGH	frameshift_variant	c.255_256delAT	p.Ser86fs	GATG	GATG	GATG	GATG	GG	GATG	GATG	GATG	pycom17g27430	GO:0001682;GO:0005655;GO:0000172	Biological Process:tRNA 5'-leader removal;Cellular Component:nucleolar ribonuclease P complex;Cellular Component:ribonuclease MRP complex	IPR039182	Ribonucleases P/MRP protein subunit Pop1	K01164	ribonuclease P/MRP protein subunit POP1 [EC:3.1.26.5]	ko01522;ko03008;ko03013	Endocrine resistance;Ribosome biogenesis in eukaryotes;RNA transport
Chr13	15795683	GAT	G	INDEL	HIGH	frameshift_variant	c.216_217delAT	p.Ser73fs	GATGAT	GATG	GATGAT	GATG	GATG	GATGAT	GATGAT	GATG	pycom13g19860	-	-	-	-	-	-	-	-
Chr17	17606162	GCA	G	INDEL	HIGH	frameshift_variant	c.127_128delAC	p.Thr43fs	GCAG	GCAGCA	GCAG	GCAG	GCAG	GCAG	GCAG	GCAG	pycom17g19660	-	-	IPR011685	LETM1-like	-	-	-	-
Chr5	10196851	GC	G	INDEL	HIGH	frameshift_variant	c.1083delC	p.Met362fs	GCGC	GCG	GCG	GCG	GCG	GCG	GCG	GCG	pycom05g07220	GO:0003677	Molecular Function:DNA binding	IPR003340;IPR015300	B3 DNA binding domain;DNA-binding pseudobarrel domain superfamily	-	-	-	-
Chr7	1495768	GC	G	INDEL	HIGH	frameshift_variant	c.300delG	p.Pro101fs	GCGC	GCG	GCG	GCG	GCG	GCG	GCG	GCG	pycom07g01900	-	-	IPR007603	Choline transporter-like	-	-	-	-
Chr9	9162385	GC	G	INDEL	HIGH	frameshift_variant	c.21delC	p.Ser8fs	GCGC	GCG	GCG	GCG	GCG	GCG	GCG	GCG	pycom09g11010	GO:0016021	Cellular Component:integral component of membrane	IPR004240	Nonaspanin (TM9SF)	K17086	transmembrane 9 superfamily member 2/4	ko01522	Endocrine resistance
Chr17	10175203	GCGTC	G	INDEL	HIGH	frameshift_variant	c.692_695delCGTC	p.Ala231fs	GCGTCGCGTC	GCGTCG	GCGTCG	GCGTCG	GCGTCG	GCGTCG	GCGTCG	GCGTCG	pycom17g12440	GO:0006468;GO:0016021;GO:0005524;GO:0030247;GO:0004672;GO:0004674	Biological Process:protein phosphorylation;Cellular Component:integral component of membrane;Molecular Function:ATP binding;Molecular Function:polysaccharide binding;Molecular Function:protein kinase activity;Molecular Function:protein serine/threonine kinase activity	IPR000719;IPR008271;IPR011009;IPR013695;IPR025287	Protein kinase domain;Serine/threonine-protein kinase, active site;Protein kinase-like domain superfamily;Wall-associated receptor kinase;Wall-associated receptor kinase, galacturonan-binding domain	-	-	-	-
Chr1	688423	GCT	G	INDEL	HIGH	frameshift_variant	c.1311_1312delCT	p.Phe438fs	GCTGCT	GCTG	GCTG	GCTG	GCTG	GCTG	GCTG	GCTG	pycom01g00690	-	-	-	-	-	-	-	-
Chr10	9234099	GAA	G	INDEL	HIGH	frameshift_variant	c.118_119delTT	p.Phe40fs	GG	GAAG	GAAG	GAAG	GAAG	GAAG	GG	GAAG	pycom10g07610	GO:0006508;GO:0003824;GO:0046872	Biological Process:proteolysis;Molecular Function:catalytic activity;Molecular Function:metal ion binding	IPR011249;IPR013578	Metalloenzyme, LuxS/M16 peptidase-like;Peptidase M16C associated	K06972	presequence protease [EC:3.4.24.-]	ko01522	Endocrine resistance
Chr2	7085074	GA	G	INDEL	HIGH	frameshift_variant	c.93delT	p.Pro32fs	GG	GAG	GAG	GAG	GAG	GAG	GAG	GAG	pycom02g10250	GO:0055114;GO:0016491	Biological Process:oxidation-reduction process;Molecular Function:oxidoreductase activity	IPR001433;IPR001709;IPR015701;IPR017927;IPR017938;IPR035442;IPR039261	Oxidoreductase FAD/NAD(P)-binding;Flavoprotein pyridine nucleotide cytochrome reductase;Ferredoxin--NADP reductase;FAD-binding domain, ferredoxin reductase-type;Riboflavin synthase-like beta-barrel;Ferredoxin--NADP reductase, plant and Cyanobacteria type;Ferredoxin-NADP reductase (FNR), nucleotide-binding domain	K02641	ferredoxin--NADP+ reductase [EC:1.18.1.2]	ko00195;ko01522	Photosynthesis;Endocrine resistance
Chr6	23044796	GA	G	INDEL	HIGH	frameshift_variant	c.55delA	p.Met19fs	GG	GAG	GAG	GAG	GAGA	GAG	GAG	GAG	pycom06g19720	-	-	-	-	-	-	-	-
Chr17	3009927	GA	G	INDEL	HIGH	frameshift_variant	c.1231delA	p.Thr411fs	GG	GG	GG	GAG	GG	GAG	GG	GAG	pycom17g04410	GO:0045454;GO:0009055;GO:0015035	Biological Process:cell redox homeostasis;Molecular Function:electron transfer activity;Molecular Function:protein disulfide oxidoreductase activity	IPR002109;IPR036249	Glutaredoxin;Thioredoxin-like superfamily	-	-	-	-
Chr7	7948447	GA	G	INDEL	HIGH	frameshift_variant	c.785delA	p.Asn262fs	GG	GG	GG	GG	GG	GG	GAG	GG	pycom07g08690	GO:0043531	Molecular Function:ADP binding	IPR002182;IPR027417;IPR036390	NB-ARC;P-loop containing nucleoside triphosphate hydrolase;Winged helix DNA-binding domain superfamily	-	-	-	-
Chr13	21890095	GT	G	INDEL	HIGH	frameshift_variant	c.14delT	p.Phe5fs	GG	GG	GG	GG	GG	GG	GTG	GG	pycom13g24910	-	-	-	-	-	-	-	-
Chr4	15395593	G	GAA	INDEL	HIGH	frameshift_variant	c.10_11insAA	p.Val4fs	GG	GG	GG	GG	GGAA	GG	GG	GG	pycom04g12410	GO:0005615	Cellular Component:extracellular space	IPR000215;IPR023796;IPR036186;IPR042178	Serpin family;Serpin domain;Serpin superfamily;Serpin superfamily, domain 1	K13963	serpin B	ko01522;ko05146	Endocrine resistance;Amoebiasis
Chr13	21160439	GT	G	INDEL	HIGH	frameshift_variant	c.4499delT	p.Leu1500fs	GG	GG	GG	GG	GTG	GG	GG	GG	pycom13g23750	-	-	-	-	-	-	-	-
Chr5	19660298	GGA	G	INDEL	HIGH	frameshift_variant	c.457_458delGA	p.Asp153fs	GG	GG	GG	GGAG	GGAG	GGAG	GGAG	GGAG	pycom05g16360	-	-	IPR001650;IPR014001;IPR025313;IPR027417	Helicase, C-terminal;Helicase superfamily 1/2, ATP-binding domain;Domain of unknown function DUF4217;P-loop containing nucleoside triphosphate hydrolase	K13179	ATP-dependent RNA helicase DDX18/HAS1 [EC:3.6.4.13]	ko01522	Endocrine resistance
Chr17	5890953	G	GTCTTATGAAATTTGTACAGGTGACGGCAGACTACGCATCGTAGACCAGCAATCACATTATAGGAA	INDEL	HIGH	frameshift_variant	c.578_579insTTCCTATAATGTGATTGCTGGTCTACGATGCGTAGTCTGCCGTCACCTGTACAAATTTCATAAGA	p.Leu194fs	GG	GG	GG	GGTCTTATGAAATTTGTACAGGTGACGGCAGACTACGCATCGTAGACCAGCAATCACATTATAGGAA	GG	GG	GG	GG	pycom17g07900	-	-	-	-	K17982	geranyllinalool synthase [EC:4.2.3.144]	ko00904	Diterpenoid biosynthesis
Chr13	22357842	G	GT	INDEL	HIGH	frameshift_variant	c.2038dupT	p.Cys680fs	GG	GG	GGT	GGT	GG	GGT	GGT	GGT	pycom13g25630	-	-	-	-	-	-	-	-
Chr1	1630224	G	GA	INDEL	HIGH	frameshift_variant	c.398dupA	p.Asn133fs	GG	GGA	GGA	GGA	GG	GGA	GGA	GGA	pycom01g01790	-	-	-	-	-	-	-	-
Chr1	3043467	G	GA	INDEL	HIGH	frameshift_variant	c.349dupA	p.Arg117fs	GG	GGA	GGA	GGA	GGA	GGA	GGA	GGA	pycom01g03980	-	-	-	-	-	-	-	-
Chr11	9186233	G	GA	INDEL	HIGH	frameshift_variant	c.218dupA	p.Glu74fs	GG	GGA	GGA	GGA	GGA	GGA	GGA	GGA	pycom11g10790	GO:0045735	Molecular Function:nutrient reservoir activity	IPR006045;IPR011051;IPR014710	Cupin 1;RmlC-like cupin domain superfamily;RmlC-like jelly roll fold	-	-	-	-
Chr3	3942845	G	GA	INDEL	HIGH	frameshift_variant	c.234_235insT	p.Gln79fs	GG	GGA	GGA	GGA	GGA	GGA	GGA	GGA	pycom03g05080	GO:0009055	Molecular Function:electron transfer activity	IPR003245;IPR008972;IPR011009;IPR039391	Phytocyanin domain;Cupredoxin;Protein kinase-like domain superfamily;Phytocyanin	-	-	-	-
Chr3	17562750	G	GA	INDEL	HIGH	frameshift_variant	c.21dupT	p.Leu8fs	GG	GGA	GGA	GGA	GGA	GGA	GGA	GGA	pycom03g16400	-	-	IPR007493;IPR036758	Protein of unknown function DUF538;At5g01610-like superfamily	-	-	-	-
Chr7	27137951	G	GAA	INDEL	HIGH	frameshift_variant	c.100_101insAA	p.Gly34fs	GG	GGAA	GGAA	GGAA	GGAA	GGAA	GG	GGAA	pycom07g27380	GO:0005854	Cellular Component:nascent polypeptide-associated complex	IPR002715;IPR016641;IPR038187	Nascent polypeptide-associated complex NAC domain;Nascent polypeptide-associated complex subunit alpha;NAC A/B domain superfamily	-	-	ko04928	Parathyroid hormone synthesis, secretion and action
Chr4	18131455	G	GAAAGT	INDEL	HIGH	frameshift_variant	c.120_121insAAAGT	p.Glu41fs	GG	GGAAAGT	GGAAAGT	GGAAAGT	GG	GGAAAGT	GGAAAGT	GGAAAGT	pycom04g15240	GO:0045892;GO:0003677	Biological Process:negative regulation of transcription, DNA-templated;Molecular Function:DNA binding	IPR006458;IPR025830;IPR038933	Ovate protein family, C-terminal;DNA-binding domain, ovate family-like;Ovate protein family	-	-	-	-
Chr1	11050137	G	GAATTC	INDEL	HIGH	frameshift_variant	c.256_257insATTCA	p.Ser86fs	GG	GGAATTC	GGAATTC	GGAATTC	GGAATTC	GGAATTC	GGAATTC	GGAATTC	pycom01g10250	-	-	IPR001296	Glycosyl transferase, family 1	-	-	-	-
Chr10	517722	G	GACAAACT	INDEL	HIGH	frameshift_variant	c.2517_2518insAGTTTGT	p.Pro840fs	GG	GGACAAACT	GGACAAACT	GGACAAACT	GGACAAACT	GGACAAACT	GGACAAACT	GGACAAACT	pycom10g00470	GO:0007165;GO:0043531;GO:0005515	Biological Process:signal transduction;Molecular Function:ADP binding;Molecular Function:protein binding	IPR000157;IPR002182;IPR027417;IPR032675;IPR035897;IPR036390	Toll/interleukin-1 receptor homology (TIR) domain;NB-ARC;P-loop containing nucleoside triphosphate hydrolase;Leucine-rich repeat domain superfamily;Toll/interleukin-1 receptor homology (TIR) domain superfamily;Winged helix DNA-binding domain superfamily	-	-	-	-
Chr17	22566452	G	GACACACACAC	INDEL	HIGH	frameshift_variant	c.69_78dupGTGTGTGTGT	p.Leu27fs	GG	GGACACACACAC	GGACACACACAC	GGACACACACAC	GGACACACACAC	GGACACACACAC	GGACACACACAC	GGACACACACAC	pycom17g24260	GO:0006357;GO:0003677;GO:0046983	Biological Process:regulation of transcription by RNA polymerase II;Molecular Function:DNA binding;Molecular Function:protein dimerization activity	IPR011598;IPR015660;IPR036638	Myc-type, basic helix-loop-helix (bHLH) domain;Achaete-scute transcription factor-related;Helix-loop-helix DNA-binding domain superfamily	-	-	-	-
Chr5	25102272	G	GAGTATACATACACATATATATACTGCAGAACT	INDEL	HIGH	frameshift_variant	c.77_108dupCATACACATATATATACTGCAGAACTAGTATA	p.Tyr37fs	GG	GGAGTATACATACACATATATATACTGCAGAACT	GGAGTATACATACACATATATATACTGCAGAACT	GGAGTATACATACACATATATATACTGCAGAACT	GGAGTATACATACACATATATATACTGCAGAACT	GGAGTATACATACACATATATATACTGCAGAACT	GGAGTATACATACACATATATATACTGCAGAACT	GGAGTATACATACACATATATATACTGCAGAACT	pycom05g23040	-	-	-	-	-	-	-	-
Chr8	10120162	G	GATACT	INDEL	HIGH	frameshift_variant	c.805_806insATACT	p.Gly269fs	GG	GGATACT	GGATACT	GGATACT	GGATACT	GGATACT	GGATACT	GGATACT	pycom08g11850	GO:0006468;GO:0005524;GO:0004672	Biological Process:protein phosphorylation;Molecular Function:ATP binding;Molecular Function:protein kinase activity	IPR000719;IPR002902;IPR008271;IPR011009;IPR017441;IPR038408	Protein kinase domain;Gnk2-homologous domain;Serine/threonine-protein kinase, active site;Protein kinase-like domain superfamily;Protein kinase, ATP binding site;Gnk2-homologous domain superfamily	-	-	-	-
Chr11	9207466	G	GC	INDEL	HIGH	frameshift_variant	c.707_708insG	p.Asn236fs	GG	GGC	GGC	GGC	GGC	GGC	GGC	GGC	pycom11g10840	-	-	IPR006527;IPR017451	F-box associated domain, type 1;F-box associated interaction domain	-	-	-	-
Chr15	22391246	G	GC	INDEL	HIGH	frameshift_variant	c.1295_1296insC	p.Phe433fs	GG	GGC	GGC	GGC	GGC	GGC	GGC	GGC	pycom15g27100	GO:0006468;GO:0005524;GO:0004672;GO:0004674	Biological Process:protein phosphorylation;Molecular Function:ATP binding;Molecular Function:protein kinase activity;Molecular Function:protein serine/threonine kinase activity	IPR000719;IPR001245;IPR008271;IPR011009;IPR017441;IPR024171;IPR024788;IPR032675	Protein kinase domain;Serine-threonine/tyrosine-protein kinase, catalytic domain;Serine/threonine-protein kinase, active site;Protein kinase-like domain superfamily;Protein kinase, ATP binding site;S-receptor-like serine/threonine-protein kinase;Malectin-like domain;Leucine-rich repeat domain superfamily	-	-	-	-
Chr1	2035142	G	GCAACCATTGCA	INDEL	HIGH	frameshift_variant	c.3444_3445insTTGCACAACCA	p.Ser1150fs	GG	GGCAACCATTGCA	GGCAACCATTGCA	GGCAACCATTGCA	GGCAACCATTGCA	GGCAACCATTGCA	GGCAACCATTGCA	GG	pycom01g02520	-	-	-	-	-	-	-	-
Chr12	17509749	G	GCCTCTGTAAAAGCAAAAAGTACGAATTA	INDEL	HIGH	frameshift_variant	c.134_135insTAATTCGTACTTTTTGCTTTTACAGAGG	p.Arg46fs	GG	GGCCTCTGTAAAAGCAAAAAGTACGAATTA	GGCCTCTGTAAAAGCAAAAAGTACGAATTA	GGCCTCTGTAAAAGCAAAAAGTACGAATTA	GGCCTCTGTAAAAGCAAAAAGTACGAATTA	GGCCTCTGTAAAAGCAAAAAGTACGAATTA	GGCCTCTGTAAAAGCAAAAAGTACGAATTA	GGCCTCTGTAAAAGCAAAAAGTACGAATTA	pycom12g15120	GO:0016579;GO:0030433;GO:0004843;GO:0101005	Biological Process:protein deubiquitination;Biological Process:ubiquitin-dependent ERAD pathway;Molecular Function:thiol-dependent ubiquitin-specific protease activity;Molecular Function:ubiquitinyl hydrolase activity	IPR003323;IPR038765;IPR039138	OTU domain;Papain-like cysteine peptidase superfamily;Ubiquitin thioesterase OTU1/2/3	-	-	-	-
Chr8	20287042	G	GGAGGCCATAGAGTTAAAAAA	INDEL	HIGH	frameshift_variant	c.3_4insGAGGCCATAGAGTTAAAAAA	p.Lys2fs	GG	GGGAGGCCATAGAGTTAAAAAA	GGGAGGCCATAGAGTTAAAAAA	GGGAGGCCATAGAGTTAAAAAA	GGGAGGCCATAGAGTTAAAAAA	GGGAGGCCATAGAGTTAAAAAA	GGGAGGCCATAGAGTTAAAAAA	GGGAGGCCATAGAGTTAAAAAA	pycom08g20500	GO:0022900;GO:0051537;GO:0009055;GO:0051536	Biological Process:electron transport chain;Molecular Function:2 iron, 2 sulfur cluster binding;Molecular Function:electron transfer activity;Molecular Function:iron-sulfur cluster binding	IPR001041;IPR006058;IPR010241;IPR012675;IPR036010	2Fe-2S ferredoxin-type iron-sulfur binding domain;2Fe-2S ferredoxin, iron-sulphur binding site;Ferredoxin [2Fe-2S], plant;Beta-grasp domain superfamily;2Fe-2S ferredoxin-like superfamily	-	-	ko00195;ko01522	Photosynthesis;Endocrine resistance
Chr7	15776479	G	GGGATTACCAGCACCACGACCTTGAAAACCACTATGACCGAATGA	INDEL	HIGH	frameshift_variant	c.14_15insTCATTCGGTCATAGTGGTTTTCAAGGTCGTGGTGCTGGTAATCC	p.Phe6fs	GG	GGGGATTACCAGCACCACGACCTTGAAAACCACTATGACCGAATGA	GGGGATTACCAGCACCACGACCTTGAAAACCACTATGACCGAATGA	GGGGATTACCAGCACCACGACCTTGAAAACCACTATGACCGAATGA	GGGGATTACCAGCACCACGACCTTGAAAACCACTATGACCGAATGA	GGGGATTACCAGCACCACGACCTTGAAAACCACTATGACCGAATGA	GGGGATTACCAGCACCACGACCTTGAAAACCACTATGACCGAATGA	GGGGATTACCAGCACCACGACCTTGAAAACCACTATGACCGAATGA	pycom07g13870	-	-	-	-	-	-	-	-
Chr4	2659167	G	GGT	INDEL	HIGH	frameshift_variant	c.7_8insGT	p.Asp3fs	GG	GGGT	GGGT	GGGT	GGGT	GGGT	GGGT	GGGT	pycom04g02890	GO:0007165;GO:0043531;GO:0005515	Biological Process:signal transduction;Molecular Function:ADP binding;Molecular Function:protein binding	IPR000157;IPR002182;IPR027417;IPR032675;IPR035897;IPR036390	Toll/interleukin-1 receptor homology (TIR) domain;NB-ARC;P-loop containing nucleoside triphosphate hydrolase;Leucine-rich repeat domain superfamily;Toll/interleukin-1 receptor homology (TIR) domain superfamily;Winged helix DNA-binding domain superfamily	-	-	-	-
Chr7	13406796	G	GT	INDEL	HIGH	frameshift_variant	c.616_617insT	p.Glu206fs	GG	GGT	GGT	GGT	GGT	GGT	GGT	GGT	pycom07g12080	-	-	-	-	-	-	-	-
Chr12	23939966	G	GTAGTTTACTCTTTTGAATATAT	INDEL	HIGH	frameshift_variant	c.147_148insGTTTACTCTTTTGAATATATTA	p.Asn50fs	GG	GGTAGTTTACTCTTTTGAATATAT	GGTAGTTTACTCTTTTGAATATAT	GGTAGTTTACTCTTTTGAATATAT	GGTAGTTTACTCTTTTGAATATAT	GGTAGTTTACTCTTTTGAATATAT	GGTAGTTTACTCTTTTGAATATAT	GGTAGTTTACTCTTTTGAATATAT	pycom12g23300	-	-	-	-	-	-	-	-
Chr13	1875897	G	GTATA	INDEL	HIGH	frameshift_variant	c.948_951dupATAT	p.Val318fs	GG	GGTATA	GGTATA	GGTATA	GGTATA	GGTATA	GGTATA	GGTATA	pycom13g02710	GO:0055114;GO:0020037;GO:0005506;GO:0016705	Biological Process:oxidation-reduction process;Molecular Function:heme binding;Molecular Function:iron ion binding;Molecular Function:oxidoreductase activity, acting on paired donors, with incorporation or reduction of molecular oxygen	IPR001128;IPR002401;IPR017972;IPR036396	Cytochrome P450;Cytochrome P450, E-class, group I;Cytochrome P450, conserved site;Cytochrome P450 superfamily	K15639	PHYB activation tagged suppressor 1 [EC:1.14.-.-]	ko00905;ko01522	Brassinosteroid biosynthesis;Endocrine resistance
Chr4	14931485	G	GTCTA	INDEL	HIGH	frameshift_variant	c.310_311insTAGA	p.Thr104fs	GG	GGTCTA	GGTCTA	GGTCTA	GGTCTA	GGTCTA	GGTCTA	GGTCTA	pycom04g11950	GO:0009639	Biological Process:response to red or far red light	IPR037766	Protein FAR-RED ELONGATED HYPOCOTYL 1	-	-	-	-
Chr14	21534355	G	GTTAT	INDEL	HIGH	frameshift_variant	c.41_42insTTAT	p.Ala17fs	GG	GGTTAT	GGTTAT	GGTTAT	GGTTAT	GGTTAT	GGTTAT	GGTTAT	pycom14g20480	-	-	-	-	-	-	-	-
Chr13	20718632	G	GA	INDEL	HIGH	frameshift_variant	c.205dupA	p.Arg69fs	GGA	GAGA	GAGA	GAGA	GAGA	GAGA	GAGA	GAGA	pycom13g22950	GO:0003677	Molecular Function:DNA binding	IPR001005;IPR009057;IPR015495;IPR017930	SANT/Myb domain;Homeobox-like domain superfamily;Myb-like transcription factor;Myb domain	K09422	transcription factor MYB, plant	ko01522	Endocrine resistance
Chr14	15454040	G	GA	INDEL	HIGH	frameshift_variant	c.1339dupA	p.Ile447fs	GGA	GAGA	GAGA	GAGA	GAGA	GAGA	GAGA	GAGA	pycom14g12450	-	-	-	-	-	-	-	-
Chr7	4877337	G	GAA	INDEL	HIGH	frameshift_variant	c.71_72dupTT	p.Leu25fs	GGAA	GGAA	GGAA	GAAGAA	GGAA	GGAA	GGAA	GGAA	pycom07g05590	-	-	-	-	-	-	-	-
Chr2	16856220	G	GC	INDEL	HIGH	frameshift_variant	c.493_494insC	p.Asp165fs	GGC	GCGC	GCGC	GCGC	GCGC	GCGC	GCGC	GCGC	pycom02g18740	-	-	-	-	-	-	-	-
Chr6	14140558	G	GC	INDEL	HIGH	frameshift_variant	c.262_263insC	p.Val88fs	GGC	GG	GG	GG	GG	GG	GG	GG	pycom06g08890	GO:0055114;GO:0016491	Biological Process:oxidation-reduction process;Molecular Function:oxidoreductase activity	IPR013121;IPR039261	Ferric reductase, NAD binding domain;Ferredoxin-NADP reductase (FNR), nucleotide-binding domain	K13447	respiratory burst oxidase [EC:1.6.3.- 1.11.1.-]	ko04016;ko04626	MAPK signaling pathway - plant;Plant-pathogen interaction
Chr10	8163310	GGGGA	G	INDEL	HIGH	frameshift_variant	c.90_93delTCCC	p.Pro31fs	GGGGAGGGGA	GGGGAG	GGGGAG	GGGGAG	GGGGAG	GGGGAG	GGGGAG	GGGGAG	pycom10g06970	GO:0006355	Biological Process:regulation of transcription, DNA-templated	IPR018866;IPR040221	Zinc-finger domain of monoamine-oxidase A repressor R1;CDCA7/CDA7L	-	-	ko01522	Endocrine resistance
Chr5	11022938	GGGTGA	G	INDEL	HIGH	frameshift_variant	c.1581_1585delGGTGA	p.Glu528fs	GGGTGAGGGTGA	GGGTGAG	GGGTGAG	GGGTGAG	GGGTGAG	GGGTGAG	GGGTGAG	GGGTGAG	pycom05g08400	-	-	-	-	-	-	-	-
Chr6	13440130	G	GT	INDEL	HIGH	frameshift_variant	c.175_176insA	p.Pro59fs	GGT	GGT	GTGT	GTGT	GTGT	GTGT	GTGT	GTGT	pycom06g08330	-	-	IPR000608;IPR016135;IPR023313	Ubiquitin-conjugating enzyme E2;Ubiquitin-conjugating enzyme/RWD-like;Ubiquitin-conjugating enzyme, active site	K10576	ubiquitin-conjugating enzyme E2 H [EC:2.3.2.23]	ko01522;ko04120	Endocrine resistance;Ubiquitin mediated proteolysis
Chr5	10487699	G	GTA	INDEL	HIGH	frameshift_variant	c.14_15dupTA	p.His6fs	GGTA	GGTA	GGTA	GGTA	GGTA	GTAGTA	GGTA	GGTA	pycom05g07540	-	-	IPR005162;IPR021109	Retrotransposon gag domain;Aspartic peptidase domain superfamily	-	-	-	-
Chr10	1024121	GGTAC	G	INDEL	HIGH	frameshift_variant	c.25_28delCGTA	p.Arg9fs	GGTACGGTAC	GGTACG	GGTACG	GGTACG	GGTACG	GGTACG	GGTACG	GGTACG	pycom10g00950	GO:0006468;GO:0005524;GO:0004672	Biological Process:protein phosphorylation;Molecular Function:ATP binding;Molecular Function:protein kinase activity	IPR000719;IPR001245;IPR008271;IPR011009;IPR017441	Protein kinase domain;Serine-threonine/tyrosine-protein kinase, catalytic domain;Serine/threonine-protein kinase, active site;Protein kinase-like domain superfamily;Protein kinase, ATP binding site	-	-	-	-
Chr16	19181889	G	GTCCTTATCTGGTCTGGAGGA	INDEL	HIGH	frameshift_variant	c.365_366insTCCTCCAGACCAGATAAGGA	p.His123fs	GGTCCTTATCTGGTCTGGAGGA	GGTCCTTATCTGGTCTGGAGGA	GGTCCTTATCTGGTCTGGAGGA	GG	GGTCCTTATCTGGTCTGGAGGA	GGTCCTTATCTGGTCTGGAGGA	GGTCCTTATCTGGTCTGGAGGA	GGTCCTTATCTGGTCTGGAGGA	pycom16g21010	GO:0006891;GO:0017119	Biological Process:intra-Golgi vesicle-mediated transport;Cellular Component:Golgi transport complex	IPR010490	Conserved oligomeric Golgi complex subunit 6	K20293	conserved oligomeric Golgi complex subunit 6	ko01522	Endocrine resistance
Chr2	611236	G	GTGTGTGTGTA	INDEL	HIGH	frameshift_variant	c.202_203insGTGTGTATGT	p.Tyr68fs	GGTGTGTGTGTA	GGTGTGTGTGTA	GGTGTGTGTGTA	GG	GTGTGTGTGTAGTGTGTGTGTA	GG	GGTGTGTGTGTA	GG	pycom02g01070	GO:0006974	Biological Process:cellular response to DNA damage stimulus	IPR033052	Cmr1/WDR76	-	-	-	-
Chr5	25102579	G	GTA	INDEL	HIGH	frameshift_variant	c.298_299insAT	p.Cys100fs	GTAGTA	GG	GGTA	GGTA	GGTA	GGTA	GGTA	GGTA	pycom05g23040	-	-	-	-	-	-	-	-
Chr17	24801648	GTCTC	G	INDEL	HIGH	frameshift_variant	c.109_112delGAGA	p.Glu37fs	GTCTCG	GTCTCGTCTC	GTCTCG	GTCTCG	GTCTCG	GTCTCG	GTCTCG	GTCTCG	pycom17g26510	GO:0006468;GO:0005524;GO:0004672	Biological Process:protein phosphorylation;Molecular Function:ATP binding;Molecular Function:protein kinase activity	IPR000719;IPR008271;IPR011009;IPR017441	Protein kinase domain;Serine/threonine-protein kinase, active site;Protein kinase-like domain superfamily;Protein kinase, ATP binding site	-	-	-	-
Chr15	34953297	GT	G	INDEL	HIGH	frameshift_variant	c.861delT	p.Gln288fs	GTG	GG	GG	GG	GTG	GG	GG	GG	pycom15g35060	-	-	-	-	-	-	-	-
Chr15	23024387	GT	G	INDEL	HIGH	frameshift_variant	c.71delA	p.Asn24fs	GTGT	GTG	GTG	GTG	GTG	GTG	GTG	GTG	pycom15g27530	-	-	IPR008004	Protein OCTOPUS-like	-	-	-	-
Chr16	13249080	GTTATATGGATAGT	G	INDEL	HIGH	frameshift_variant	c.182_194delACTATCCATATAA	p.Asn61fs	GTTATATGGATAGTGTTATATGGATAGT	GTTATATGGATAGTG	GTTATATGGATAGTG	GTTATATGGATAGTG	GTTATATGGATAGTG	GTTATATGGATAGTG	GTTATATGGATAGTG	GTTATATGGATAGTG	pycom16g17170	GO:0004523;GO:0003676	Molecular Function:RNA-DNA hybrid ribonuclease activity;Molecular Function:nucleic acid binding	IPR002156	Ribonuclease H domain	-	-	-	-
Chr5	4123733	GTT	G	INDEL	HIGH	frameshift_variant	c.326_327delAA	p.Lys109fs	GTTG	GTTGTT	GTTGTT	GTTG	GTTGTT	GTTGTT	GTTGTT	GTTGTT	pycom05g03560	GO:0016579;GO:0006511;GO:0036459	Biological Process:protein deubiquitination;Biological Process:ubiquitin-dependent protein catabolic process;Molecular Function:thiol-dependent ubiquitinyl hydrolase activity	IPR001394;IPR018200;IPR038765	Peptidase C19, ubiquitin carboxyl-terminal hydrolase;Ubiquitin specific protease, conserved site;Papain-like cysteine peptidase superfamily	K11842	ubiquitin carboxyl-terminal hydrolase 12/46 [EC:3.4.19.12]	ko01522	Endocrine resistance
Chr3	19084391	GTT	G	INDEL	HIGH	frameshift_variant	c.387_388delAA	p.Thr130fs	GTTGTT	GTTG	GTTG	GTTG	GTTG	GTTG	GTTG	GTTG	pycom03g18010	GO:0006468;GO:0005524;GO:0030246;GO:0004672	Biological Process:protein phosphorylation;Molecular Function:ATP binding;Molecular Function:carbohydrate binding;Molecular Function:protein kinase activity	IPR000719;IPR000985;IPR001220;IPR008271;IPR011009;IPR013320;IPR017441	Protein kinase domain;Legume lectin, alpha chain, conserved site;Legume lectin domain;Serine/threonine-protein kinase, active site;Protein kinase-like domain superfamily;Concanavalin A-like lectin/glucanase domain superfamily;Protein kinase, ATP binding site	-	-	-	-
Chr2	16615341	TAA	T	INDEL	HIGH	frameshift_variant	c.2854_2855delAA	p.Asn952fs	TAAT	TT	TT	TT	TT	TT	TT	TT	pycom02g18420	-	-	-	-	-	-	-	-
Chr17	11050159	TAATC	T	INDEL	HIGH	frameshift_variant	c.563_566delTCAA	p.Ile188fs	TAATCTAATC	TAATCT	TAATCT	TAATCT	TAATCT	TAATCT	TAATCT	TAATCT	pycom17g13440	GO:0006383;GO:0001004;GO:0005515	Biological Process:transcription by RNA polymerase III;Molecular Function:RNA polymerase III transcription regulator recruiting activity;Molecular Function:protein binding	IPR011990;IPR039340	Tetratricopeptide-like helical domain superfamily;Transcription factor Tfc4/TFIIIC-102/Sfc4	K15201	general transcription factor 3C polypeptide 3 (transcription factor C subunit 4)	ko01522	Endocrine resistance
Chr15	37137	TACAATGCCAGCACTAATGGC	T	INDEL	HIGH	frameshift_variant	c.1561_1580delGCCATTAGTGCTGGCATTGT	p.Ala521fs	TACAATGCCAGCACTAATGGCTACAATGCCAGCACTAATGGC	TACAATGCCAGCACTAATGGCT	TACAATGCCAGCACTAATGGCT	TACAATGCCAGCACTAATGGCT	TACAATGCCAGCACTAATGGCT	TACAATGCCAGCACTAATGGCT	TACAATGCCAGCACTAATGGCT	TACAATGCCAGCACTAATGGCT	pycom15g00050	GO:0007166;GO:0016567;GO:0005515;GO:0004842	Biological Process:cell surface receptor signaling pathway;Biological Process:protein ubiquitination;Molecular Function:protein binding;Molecular Function:ubiquitin-protein transferase activity	IPR000225;IPR003613;IPR011989;IPR013083;IPR016024;IPR036537	Armadillo;U box domain;Armadillo-like helical;Zinc finger, RING/FYVE/PHD-type;Armadillo-type fold;Adaptor protein Cbl, N-terminal domain superfamily	-	-	-	-
Chr11	9958619	TAC	T	INDEL	HIGH	frameshift_variant	c.400_401delAC	p.Thr134fs	TACTAC	TACT	TACT	TACT	TACT	TACT	TACTAC	TACT	pycom11g11360	GO:0043666;GO:0019903	Biological Process:regulation of phosphoprotein phosphatase activity;Molecular Function:protein phosphatase binding	IPR007587;IPR016024	SIT4 phosphatase-associated protein family;Armadillo-type fold	K15501	serine/threonine-protein phosphatase 6 regulatory subunit 3	ko01522	Endocrine resistance
Chr10	14510805	TAGAGAAGG	T	INDEL	HIGH	frameshift_variant	c.206_213delCCTTCTCT	p.Ser69fs	TAGAGAAGGTAGAGAAGG	TAGAGAAGGT	TAGAGAAGGT	TAGAGAAGGT	TAGAGAAGGT	TAGAGAAGGT	TAGAGAAGGT	TAGAGAAGGT	pycom10g10960	GO:0006886;GO:0006605;GO:0016020	Biological Process:intracellular protein transport;Biological Process:protein targeting;Cellular Component:membrane	IPR001901	Protein translocase complex, SecE/Sec61-gamma subunit	-	-	-	-
Chr16	26731820	TAGGAGCGCTACTTCCTGTGGAGAACCTGCCCTCCAAAGAAGCAC	T	INDEL	HIGH	frameshift_variant	c.2411_2454delGTGCTTCTTTGGAGGGCAGGTTCTCCACAGGAAGTAGCGCTCCT	p.Ser804fs	TAGGAGCGCTACTTCCTGTGGAGAACCTGCCCTCCAAAGAAGCACTAGGAGCGCTACTTCCTGTGGAGAACCTGCCCTCCAAAGAAGCAC	TAGGAGCGCTACTTCCTGTGGAGAACCTGCCCTCCAAAGAAGCACTAGGAGCGCTACTTCCTGTGGAGAACCTGCCCTCCAAAGAAGCAC	TAGGAGCGCTACTTCCTGTGGAGAACCTGCCCTCCAAAGAAGCACT	TAGGAGCGCTACTTCCTGTGGAGAACCTGCCCTCCAAAGAAGCACT	TAGGAGCGCTACTTCCTGTGGAGAACCTGCCCTCCAAAGAAGCACT	TAGGAGCGCTACTTCCTGTGGAGAACCTGCCCTCCAAAGAAGCACT	TAGGAGCGCTACTTCCTGTGGAGAACCTGCCCTCCAAAGAAGCACT	TAGGAGCGCTACTTCCTGTGGAGAACCTGCCCTCCAAAGAAGCACT	pycom16g25030	-	-	IPR003347;IPR003349;IPR004198	JmjC domain;JmjN domain;Zinc finger, C5HC2-type	-	-	-	-
Chr6	5328942	TA	T	INDEL	HIGH	frameshift_variant	c.155delA	p.Tyr52fs	TAT	TT	TT	TT	TAT	TT	TT	TAT	pycom06g04230	-	-	IPR006671;IPR036915	Cyclin, N-terminal;Cyclin-like superfamily	K15188	cyclin T	ko01522;ko05202	Endocrine resistance;Transcriptional misregulation in cancer
Chr1	673012	TA	T	INDEL	HIGH	frameshift_variant	c.2170delA	p.Met724fs	TATA	TAT	TAT	TAT	TAT	TAT	TAT	TAT	pycom01g00660	-	-	-	-	-	-	-	-
Chr16	10129942	TA	T	INDEL	HIGH	frameshift_variant	c.378delT	p.Asp126fs	TATA	TAT	TAT	TAT	TAT	TAT	TAT	TAT	pycom16g14100	-	-	IPR016040;IPR036291	NAD(P)-binding domain;NAD(P)-binding domain superfamily	K08678	UDP-glucuronate decarboxylase [EC:4.1.1.35]	ko00520	Amino sugar and nucleotide sugar metabolism
Chr16	13958384	TA	T	INDEL	HIGH	frameshift_variant	c.429delT	p.Ile144fs	TATA	TAT	TATA	TAT	TAT	TATA	TATA	TATA	pycom16g17700	-	-	IPR025558	Domain of unknown function DUF4283	-	-	-	-
Chr7	21488561	T	TA	INDEL	HIGH	frameshift_variant	c.186dupT	p.Ser63fs	TATA	TTA	TTA	TTA	TT	TTA	TTA	TATA	pycom07g19170	-	-	-	-	-	-	-	-
Chr13	23523112	TATTTGGAGTAGTTTTGGGCTTGGAATGGATAGCTTGCATATGGAGCA	T	INDEL	HIGH	frameshift_variant	c.746_792delTTTGGAGTAGTTTTGGGCTTGGAATGGATAGCTTGCATATGGAGCAA	p.Ile249fs	TATTTGGAGTAGTTTTGGGCTTGGAATGGATAGCTTGCATATGGAGCAT	TATTTGGAGTAGTTTTGGGCTTGGAATGGATAGCTTGCATATGGAGCAT	TATTTGGAGTAGTTTTGGGCTTGGAATGGATAGCTTGCATATGGAGCAT	TATTTGGAGTAGTTTTGGGCTTGGAATGGATAGCTTGCATATGGAGCAT	TATTTGGAGTAGTTTTGGGCTTGGAATGGATAGCTTGCATATGGAGCAT	TT	TATTTGGAGTAGTTTTGGGCTTGGAATGGATAGCTTGCATATGGAGCAT	TATTTGGAGTAGTTTTGGGCTTGGAATGGATAGCTTGCATATGGAGCAT	pycom13g27130	-	-	-	-	-	-	-	-
Chr5	24760709	TCA	T	INDEL	HIGH	frameshift_variant	c.891_892delCA	p.His297fs	TCATCA	TCAT	TCAT	TCAT	TCAT	TCAT	TCAT	TCAT	pycom05g22400	-	-	-	-	-	-	-	-
Chr2	16608003	TCC	T	INDEL	HIGH	frameshift_variant	c.3498_3499delCC	p.Gln1167fs	TCCTCC	TCCT	TCCT	TCCT	TCCT	TCCT	TCCT	TCCT	pycom02g18400	GO:0015074;GO:0003676	Biological Process:DNA integration;Molecular Function:nucleic acid binding	IPR001584;IPR012337;IPR013103;IPR029472;IPR036397	Integrase, catalytic core;Ribonuclease H-like superfamily;Reverse transcriptase, RNA-dependent DNA polymerase;Retrotransposon Copia-like, N-terminal;Ribonuclease H superfamily	-	-	-	-
Chr2	12573176	TCC	T	INDEL	HIGH	frameshift_variant	c.216_217delCC	p.Leu73fs	TCCTCC	TCCTCC	TCCTCC	TCCTCC	TCCTCC	TCCTCC	TCCT	TCCTCC	pycom02g15660	GO:0006355;GO:0003677;GO:0003700;GO:0043565	Biological Process:regulation of transcription, DNA-templated;Molecular Function:DNA binding;Molecular Function:DNA-binding transcription factor activity;Molecular Function:sequence-specific DNA binding	IPR001356;IPR003106;IPR009057;IPR017970	Homeobox domain;Leucine zipper, homeobox-associated;Homeobox-like domain superfamily;Homeobox, conserved site	K09338	homeobox-leucine zipper protein	ko01522	Endocrine resistance
Chr6	11861804	TCG	T	INDEL	HIGH	frameshift_variant	c.699_700delCG	p.Cys233fs	TCGTCG	TCGT	TCGT	TCGT	TCGT	TCGT	TCGT	TCGT	pycom06g07280	GO:0005515	Molecular Function:protein binding	IPR001012;IPR009060;IPR029071	UBX domain;UBA-like superfamily;Ubiquitin-like domain superfamily	-	-	-	-
Chr8	12296828	TC	T	INDEL	HIGH	frameshift_variant	c.599delG	p.Gly200fs	TCT	TCT	TCT	TCT	TCTC	TCTC	TCTC	TCT	pycom08g13490	GO:0005525;GO:0003924;GO:0046872	Molecular Function:GTP binding;Molecular Function:GTPase activity;Molecular Function:metal ion binding	IPR000571;IPR001806;IPR027417	Zinc finger, CCCH-type;Small GTPase;P-loop containing nucleoside triphosphate hydrolase	-	-	-	-
Chr11	19822108	TC	T	INDEL	HIGH	frameshift_variant	c.817delC	p.Gln273fs	TCT	TCT	TCT	TT	TCT	TCT	TCT	TCT	pycom11g17610	GO:0043531	Molecular Function:ADP binding	IPR002182;IPR027417;IPR032675	NB-ARC;P-loop containing nucleoside triphosphate hydrolase;Leucine-rich repeat domain superfamily	-	-	-	-
Chr13	17901075	TC	T	INDEL	HIGH	frameshift_variant	c.258delC	p.Ser87fs	TCT	TCT	TT	TCT	TCT	TCT	TCT	TCT	pycom13g21340	GO:0005515	Molecular Function:protein binding	IPR010402	CCT domain	-	-	-	-
Chr11	1134917	TC	T	INDEL	HIGH	frameshift_variant	c.79delG	p.Asp27fs	TCT	TT	TT	TT	TT	TT	TT	TT	pycom11g01360	GO:0005515	Molecular Function:protein binding	IPR001611;IPR013210;IPR032675	Leucine-rich repeat;Leucine-rich repeat-containing N-terminal, plant-type;Leucine-rich repeat domain superfamily	-	-	-	-
Chr11	2348084	TC	T	INDEL	HIGH	frameshift_variant	c.150delG	p.Ile51fs	TCT	TT	TT	TT	TT	TT	TT	TT	pycom11g02970	-	-	IPR004853	Sugar phosphate transporter domain	-	-	-	-
Chr11	4308375	TC	T	INDEL	HIGH	frameshift_variant	c.205delC	p.Arg69fs	TCT	TT	TT	TT	TT	TT	TT	TT	pycom11g05640	-	-	-	-	K11363	SAGA-associated factor 11	ko01522	Endocrine resistance
Chr12	11708118	TC	T	INDEL	HIGH	frameshift_variant	c.211delC	p.Arg71fs	TCT	TT	TT	TT	TT	TT	TT	TT	pycom12g09850	GO:0005515	Molecular Function:protein binding	IPR001810;IPR036047	F-box domain;F-box-like domain superfamily	-	-	-	-
Chr1	2505704	TC	T	INDEL	HIGH	frameshift_variant	c.189delC	p.Leu65fs	TCTC	TCT	TCT	TCT	TCT	TCT	TCT	TCT	pycom01g03170	-	-	IPR013320;IPR014895	Concanavalin A-like lectin/glucanase domain superfamily;Alginate lyase 2	-	-	-	-
Chr1	13802672	TC	T	INDEL	HIGH	frameshift_variant	c.4017delC	p.Ser1340fs	TCTC	TCT	TCT	TCT	TCT	TCT	TCT	TCT	pycom01g13330	GO:0006468;GO:0005524;GO:0004672	Biological Process:protein phosphorylation;Molecular Function:ATP binding;Molecular Function:protein kinase activity	IPR000719;IPR011009	Protein kinase domain;Protein kinase-like domain superfamily	K08835	serine/threonine-protein kinase OSR1/STK39 [EC:2.7.11.1]	ko01522	Endocrine resistance
Chr11	11171619	TC	T	INDEL	HIGH	frameshift_variant	c.228delC	p.Asn77fs	TCTC	TCT	TCT	TCT	TCT	TCT	TCT	TCT	pycom11g12260	-	-	IPR004864	Late embryogenesis abundant protein, LEA_2 subgroup	-	-	-	-
Chr10	25114175	T	TC	INDEL	HIGH	frameshift_variant	c.1089_1090insG	p.Asn364fs	TCTC	TTC	TTC	TTC	TTC	TTC	TTC	TTC	pycom10g22800	GO:0006468;GO:0005524;GO:0005515;GO:0004672	Biological Process:protein phosphorylation;Molecular Function:ATP binding;Molecular Function:protein binding;Molecular Function:protein kinase activity	IPR000719;IPR001611;IPR008271;IPR011009;IPR017441;IPR021720;IPR032675	Protein kinase domain;Leucine-rich repeat;Serine/threonine-protein kinase, active site;Protein kinase-like domain superfamily;Protein kinase, ATP binding site;Malectin domain;Leucine-rich repeat domain superfamily	-	-	-	-
Chr9	4984383	TCTCTATCTCTCTCTCTCTCCCTCTCC	T	INDEL	HIGH	frameshift_variant	c.163_188delATCTCTCTCTCTCTCCCTCTCCCTCT	p.Ile55fs	TCTCTATCTCTCTCTCTCTCCCTCTCCT	TCTCTATCTCTCTCTCTCTCCCTCTCCT	TCTCTATCTCTCTCTCTCTCCCTCTCCT	TCTCTATCTCTCTCTCTCTCCCTCTCCT	TT	TCTCTATCTCTCTCTCTCTCCCTCTCCT	TCTCTATCTCTCTCTCTCTCCCTCTCCT	TCTCTATCTCTCTCTCTCTCCCTCTCCT	pycom09g06740	GO:0007142	Biological Process:male meiosis II	IPR039300	Protein JASON	-	-	-	-
Chr6	24196363	T	TGA	INDEL	HIGH	frameshift_variant	c.44_45dupAG	p.Gly16fs	TGATGA	TGATGA	TGATGA	TTGA	TGATGA	TGATGA	TGATGA	TGATGA	pycom06g21620	-	-	IPR040278	UPF0426 protein	-	-	-	-
Chr17	3063665	T	TGA	INDEL	HIGH	frameshift_variant	c.104_105dupTC	p.Thr36fs	TGATGA	TTGA	TTGA	TTGA	TTGA	TTGA	TTGA	TTGA	pycom17g04480	GO:0006412;GO:0015935;GO:0003723;GO:0019843;GO:0003735	Biological Process:translation;Cellular Component:small ribosomal subunit;Molecular Function:RNA binding;Molecular Function:rRNA binding;Molecular Function:structural constituent of ribosome	IPR001912;IPR002942;IPR005710;IPR018079;IPR022801;IPR036986	Ribosomal protein S4/S9, N-terminal;RNA-binding S4 domain;Ribosomal protein S4/S9, eukaryotic/archaeal;Ribosomal protein S4, conserved site;Ribosomal protein S4/S9;RNA-binding S4 domain superfamily	K02997	small subunit ribosomal protein S9e	ko01522;ko03010	Endocrine resistance;Ribosome
Chr14	3412692	TGCATTGAGCTG	T	INDEL	HIGH	frameshift_variant	c.99_109delCAGCTCAATGC	p.Ser34fs	TGCATTGAGCTGTGCATTGAGCTG	TGCATTGAGCTGT	TGCATTGAGCTGT	TGCATTGAGCTGT	TGCATTGAGCTGT	TGCATTGAGCTGT	TGCATTGAGCTGT	TGCATTGAGCTGT	pycom14g03930	GO:0005515	Molecular Function:protein binding	IPR002885;IPR011990	Pentatricopeptide repeat;Tetratricopeptide-like helical domain superfamily	-	-	-	-
Chr5	11749988	TGC	T	INDEL	HIGH	frameshift_variant	c.37_38delGC	p.Ala13fs	TGCT	TGCT	TGCT	TGCT	TGCT	TGCT	TGCT	TGCTGC	pycom05g08940	-	-	-	-	-	-	-	-
Chr14	19807221	TGGTC	T	INDEL	HIGH	frameshift_variant	c.135_138delGTCG	p.Trp45fs	TGGTCT	TT	TGGTCT	TT	TGGTCT	TT	TGGTCT	TGGTCT	pycom14g18000	GO:0005515	Molecular Function:protein binding	IPR001680;IPR015943;IPR017986;IPR019775;IPR022100;IPR024977;IPR036322	WD40 repeat;WD40/YVTN repeat-like-containing domain superfamily;WD40-repeat-containing domain;WD40 repeat, conserved site;Minichromosome loss protein Mcl1, middle region;Anaphase-promoting complex subunit 4, WD40 domain;WD40-repeat-containing domain superfamily	-	-	ko01522	Endocrine resistance
Chr16	19220163	T	TGG	INDEL	HIGH	frameshift_variant	c.872_873insGG	p.Ile291fs	TGGTGG	TGGTGG	TTGG	TGGTGG	TGGTGG	TTGG	TGGTGG	TTGG	pycom16g21060	GO:0006468;GO:0005524;GO:0005515;GO:0004672	Biological Process:protein phosphorylation;Molecular Function:ATP binding;Molecular Function:protein binding;Molecular Function:protein kinase activity	IPR000719;IPR001611;IPR008271;IPR011009;IPR013210;IPR017441;IPR032675	Protein kinase domain;Leucine-rich repeat;Serine/threonine-protein kinase, active site;Protein kinase-like domain superfamily;Leucine-rich repeat-containing N-terminal, plant-type;Protein kinase, ATP binding site;Leucine-rich repeat domain superfamily	-	-	-	-
Chr14	3319807	TG	T	INDEL	HIGH	frameshift_variant	c.10delG	p.Val4fs	TGT	TGT	TGT	TGT	TGT	TGT	TGTG	TGT	pycom14g03860	-	-	IPR003137;IPR007365;IPR007484;IPR036757;IPR039373	PA domain;Transferrin receptor-like, dimerisation domain;Peptidase M28;Transferrin receptor-like, dimerisation domain superfamily;Glutamate carboxypeptidase 2-like	K01301	N-acetylated-alpha-linked acidic dipeptidase [EC:3.4.17.21]	ko01522	Endocrine resistance
Chr7	24229992	TG	T	INDEL	HIGH	frameshift_variant	c.1335delG	p.Arg446fs	TGT	TGT	TT	TGT	TGT	TGT	TGT	TGT	pycom07g23250	GO:0043531;GO:0016788	Molecular Function:ADP binding;Molecular Function:hydrolase activity, acting on ester bonds	IPR002182;IPR006912;IPR027417;IPR041118	NB-ARC;Harbinger transposase-derived protein;P-loop containing nucleoside triphosphate hydrolase;Rx, N-terminal	-	-	ko04626	Plant-pathogen interaction
Chr8	10109381	TG	T	INDEL	HIGH	frameshift_variant	c.134delC	p.Pro45fs	TGT	TGT	TT	TGT	TT	TT	TGT	TT	pycom08g11840	-	-	-	-	-	-	-	-
Chr5	4141021	TG	T	INDEL	HIGH	frameshift_variant	c.23delG	p.Gly8fs	TGT	TT	TGT	TT	TGT	TGT	TT	TT	pycom05g03580	GO:0005634;GO:0003677;GO:0003676	Cellular Component:nucleus;Molecular Function:DNA binding;Molecular Function:nucleic acid binding	IPR001739;IPR013087;IPR016177;IPR037472	Methyl-CpG DNA binding;Zinc finger C2H2-type;DNA-binding domain superfamily;Methyl-CpG-binding domain-containing protein 8	-	-	-	-
Chr15	5661606	TG	T	INDEL	HIGH	frameshift_variant	c.358delG	p.Glu120fs	TGTG	TGT	TGT	TGT	TGT	TGT	TGT	TGT	pycom15g08810	GO:0055114;GO:0016020;GO:0003885;GO:0071949;GO:0050660;GO:0016491	Biological Process:oxidation-reduction process;Cellular Component:membrane;Molecular Function:D-arabinono-1,4-lactone oxidase activity;Molecular Function:FAD binding;Molecular Function:flavin adenine dinucleotide binding;Molecular Function:oxidoreductase activity	IPR006094;IPR007173;IPR010030;IPR016166;IPR016169;IPR036318	FAD linked oxidase, N-terminal;D-arabinono-1,4-lactone oxidase;L-gulonolactone oxidase, plant;FAD-binding domain, PCMH-type;FAD-binding, type PCMH, subdomain 2;FAD-binding, type PCMH-like superfamily	K00103	L-gulonolactone oxidase [EC:1.1.3.8]	ko00053	Ascorbate and aldarate metabolism
Chr7	26451753	TG	T	INDEL	HIGH	frameshift_variant	c.6delC	p.Ile3fs	TGTG	TGT	TGT	TGT	TGT	TGT	TGT	TGT	pycom07g26440	-	-	-	-	K05391	cyclic nucleotide gated channel, plant	ko01522;ko04626	Endocrine resistance;Plant-pathogen interaction
Chr2	6085069	TG	T	INDEL	HIGH	frameshift_variant	c.886delG	p.Asp296fs	TGTG	TGT	TGT	TT	TGT	TGT	TGT	TGT	pycom02g08820	-	-	IPR032675	Leucine-rich repeat domain superfamily	-	-	-	-
Chr11	10625246	TG	T	INDEL	HIGH	frameshift_variant	c.845delG	p.Cys282fs	TGTG	TGTG	TGTG	TGTG	TGTG	TGT	TGT	TGTG	pycom11g11840	GO:0043048;GO:0004168	Biological Process:dolichyl monophosphate biosynthetic process;Molecular Function:dolichol kinase activity	IPR026566;IPR032974	Dolichol kinase;Polyprenol kinase family	K00902	dolichol kinase [EC:2.7.1.108]	ko00510	N-Glycan biosynthesis
Chr4	2672061	T	TG	INDEL	HIGH	frameshift_variant	c.162_163insG	p.Ile55fs	TGTG	TGTG	TTG	TGTG	TTG	TGTG	TGTG	TGTG	pycom04g02900	-	-	-	-	-	-	-	-
Chr7	13406249	TA	T	INDEL	HIGH	frameshift_variant	c.214delA	p.Thr72fs	TT	TAT	TAT	TAT	TAT	TAT	TAT	TAT	pycom07g12080	-	-	-	-	-	-	-	-
Chr4	5942909	T	TATTTG	INDEL	HIGH	frameshift_variant	c.55_56insATTTG	p.Ser19fs	TT	TATTTGTATTTG	TATTTGTATTTG	TATTTGTATTTG	TATTTGTATTTG	TATTTGTATTTG	TATTTGTATTTG	TATTTGTATTTG	pycom04g06070	-	-	-	-	-	-	-	-
Chr17	11048375	TGAATTGCCACA	T	INDEL	HIGH	frameshift_variant	c.616_626delCACAGAATTGC	p.His206fs	TT	TGAATTGCCACAT	TGAATTGCCACAT	TGAATTGCCACAT	TGAATTGCCACAT	TGAATTGCCACAT	TGAATTGCCACAT	TGAATTGCCACAT	pycom17g13410	GO:0006383;GO:0001004;GO:0005515	Biological Process:transcription by RNA polymerase III;Molecular Function:RNA polymerase III transcription regulator recruiting activity;Molecular Function:protein binding	IPR011990;IPR013026;IPR019734;IPR039340	Tetratricopeptide-like helical domain superfamily;Tetratricopeptide repeat-containing domain;Tetratricopeptide repeat;Transcription factor Tfc4/TFIIIC-102/Sfc4	K15201	general transcription factor 3C polypeptide 3 (transcription factor C subunit 4)	ko01522	Endocrine resistance
Chr5	19090405	T	TGG	INDEL	HIGH	frameshift_variant	c.245_246insGG	p.Ile82fs	TT	TGGTGG	TTGG	TTGG	TTGG	TTGG	TTGG	TTGG	pycom05g15560	-	-	IPR011032;IPR036291	GroES-like superfamily;NAD(P)-binding domain superfamily	K00224	chloroplastic oxoene reductase [EC:1.3.1.-]	ko00592	alpha-Linolenic acid metabolism
Chr5	26653603	TG	T	INDEL	HIGH	frameshift_variant	c.971delG	p.Gly324fs	TT	TGT	TGT	TGT	TGT	TGT	TGT	TGT	pycom05g25170	GO:0055114;GO:0071949;GO:0050660;GO:0016491	Biological Process:oxidation-reduction process;Molecular Function:FAD binding;Molecular Function:flavin adenine dinucleotide binding;Molecular Function:oxidoreductase activity	IPR006094;IPR012951;IPR016166;IPR016167;IPR036318	FAD linked oxidase, N-terminal;Berberine/berberine-like;FAD-binding domain, PCMH-type;FAD-binding, type PCMH, subdomain 1;FAD-binding, type PCMH-like superfamily	-	-	-	-
Chr4	2707207	TG	T	INDEL	HIGH	frameshift_variant	c.262delC	p.Gln88fs	TT	TGT	TGT	TT	TGT	TGT	TGT	TGT	pycom04g02950	GO:0003677	Molecular Function:DNA binding	IPR036431	ARID DNA-binding domain superfamily	-	-	-	-
Chr14	16957325	TGTTC	T	INDEL	HIGH	frameshift_variant	c.53_56delGTTC	p.Cys18fs	TT	TGTTCT	TGTTCT	TGTTCT	TGTTCT	TGTTCT	TGTTCT	TGTTCT	pycom14g14140	-	-	IPR003808	Fe-S metabolism associated domain, SufE-like	K03517	quinolinate synthase [EC:2.5.1.72]	ko00760	Nicotinate and nicotinamide metabolism
Chr5	24802373	TC	T	INDEL	HIGH	frameshift_variant	c.496delC	p.Gln166fs	TT	TT	TCT	TT	TT	TCT	TCT	TCT	pycom05g22500	-	-	-	-	-	-	-	-
Chr16	17968885	TC	T	INDEL	HIGH	frameshift_variant	c.163delG	p.Glu55fs	TT	TT	TT	TCT	TT	TT	TCT	TT	pycom16g20260	-	-	IPR025846;IPR026057;IPR029962;IPR029970	PMR5 N-terminal domain;PC-Esterase;Trichome birefringence-like family;Protein trichome birefringence-like 5	-	-	-	-
Chr3	2226734	TC	T	INDEL	HIGH	frameshift_variant	c.2292delC	p.Asp765fs	TT	TT	TT	TT	TT	TCT	TT	TT	pycom03g02830	GO:0005515	Molecular Function:protein binding	IPR001611;IPR013210;IPR032675	Leucine-rich repeat;Leucine-rich repeat-containing N-terminal, plant-type;Leucine-rich repeat domain superfamily	-	-	-	-
Chr11	19665553	TCC	T	INDEL	HIGH	frameshift_variant	c.608_609delCC	p.Ser203fs	TT	TT	TT	TT	TT	TT	TT	TCCT	pycom11g17470	GO:0046983	Molecular Function:protein dimerization activity	IPR008906;IPR012337	HAT, C-terminal dimerisation domain;Ribonuclease H-like superfamily	-	-	-	-
Chr11	24644046	TCC	T	INDEL	HIGH	frameshift_variant	c.955_956delCC	p.Pro319fs	TT	TT	TT	TT	TT	TT	TT	TCCTCC	pycom11g21480	GO:0006952;GO:0016021	Biological Process:defense response;Cellular Component:integral component of membrane	IPR004326	Mlo-related protein	K08472	mlo protein	ko01522	Endocrine resistance
Chr11	20418048	TC	T	INDEL	HIGH	frameshift_variant	c.464delC	p.Ser155fs	TT	TT	TT	TT	TT	TT	TT	TCT	pycom11g18200	GO:0003676	Molecular Function:nucleic acid binding	IPR012337;IPR013103;IPR025724;IPR036397	Ribonuclease H-like superfamily;Reverse transcriptase, RNA-dependent DNA polymerase;GAG-pre-integrase domain;Ribonuclease H superfamily	-	-	-	-
Chr17	15121046	T	TC	INDEL	HIGH	frameshift_variant	c.3343_3344insC	p.Phe1115fs	TT	TT	TTC	TTC	TCTC	TTC	TCTC	TTC	pycom17g17340	-	-	-	-	-	-	-	-
Chr11	11096755	T	TCC	INDEL	HIGH	frameshift_variant	c.516_517insCC	p.Phe173fs	TT	TT	TTCC	TT	TTCC	TTCC	TTCC	TTCC	pycom11g12190	GO:0003676	Molecular Function:nucleic acid binding	IPR013087;IPR036236	Zinc finger C2H2-type;Zinc finger C2H2 superfamily	-	-	-	-
Chr5	1411194	TTGTCTCTCTGTCTCTC	T	INDEL	HIGH	frameshift_variant	c.3025_3040delGTCTCTCTGTCTCTCT	p.Val1009fs	TT	TT	TTGTCTCTCTGTCTCTCT	TT	TT	TTGTCTCTCTGTCTCTCT	TTGTCTCTCTGTCTCTCT	TTGTCTCTCTGTCTCTCT	pycom05g01130	GO:0007165;GO:0043531;GO:0005515	Biological Process:signal transduction;Molecular Function:ADP binding;Molecular Function:protein binding	IPR000157;IPR002182;IPR027417;IPR032675;IPR035897;IPR036390	Toll/interleukin-1 receptor homology (TIR) domain;NB-ARC;P-loop containing nucleoside triphosphate hydrolase;Leucine-rich repeat domain superfamily;Toll/interleukin-1 receptor homology (TIR) domain superfamily;Winged helix DNA-binding domain superfamily	-	-	-	-
Chr14	18323630	T	TA	INDEL	HIGH	frameshift_variant	c.189_190insA	p.Phe64fs	TT	TTA	TTA	TTA	TTA	TTA	TTA	TTA	pycom14g15850	GO:0006355;GO:0070897	Biological Process:regulation of transcription, DNA-templated;Biological Process:transcription preinitiation complex assembly	IPR000812;IPR036915	Transcription factor TFIIB;Cyclin-like superfamily	K03124	transcription initiation factor TFIIB	ko01522;ko03022;ko05203	Endocrine resistance;Basal transcription factors;Viral carcinogenesis
Chr3	5193749	T	TA	INDEL	HIGH	frameshift_variant	c.624_625insT	p.Lys209fs	TT	TTA	TTA	TTA	TTA	TTA	TTA	TTA	pycom03g06620	GO:0007165;GO:0005515	Biological Process:signal transduction;Molecular Function:protein binding	IPR000157;IPR035897	Toll/interleukin-1 receptor homology (TIR) domain;Toll/interleukin-1 receptor homology (TIR) domain superfamily	-	-	-	-
Chr3	5202091	T	TA	INDEL	HIGH	frameshift_variant	c.366dupT	p.Asn123fs	TT	TTA	TTA	TTA	TTA	TTA	TTA	TTA	pycom03g06630	GO:0006508;GO:0004252	Biological Process:proteolysis;Molecular Function:serine-type endopeptidase activity	IPR036852;IPR041469	Peptidase S8/S53 domain superfamily;Subtilisin-like protease, fibronectin type-III domain	-	-	-	-
Chr4	13159674	T	TA	INDEL	HIGH	frameshift_variant	c.828dupT	p.Met277fs	TT	TTA	TTA	TTA	TTA	TTA	TTA	TTA	pycom04g10440	GO:0005515	Molecular Function:protein binding	IPR002885;IPR011990	Pentatricopeptide repeat;Tetratricopeptide-like helical domain superfamily	-	-	-	-
Chr5	14502123	T	TA	INDEL	HIGH	frameshift_variant	c.424_425insA	p.Phe142fs	TT	TTA	TTA	TTA	TTA	TTA	TTA	TTA	pycom05g11050	-	-	-	-	-	-	-	-
Chr15	32287825	T	TAAGCTGGCCTA	INDEL	HIGH	frameshift_variant	c.361_362insTAGGCCAGCTT	p.Asn121fs	TT	TTAAGCTGGCCTA	TTAAGCTGGCCTA	TTAAGCTGGCCTA	TTAAGCTGGCCTA	TTAAGCTGGCCTA	TTAAGCTGGCCTA	TTAAGCTGGCCTA	pycom15g32960	GO:0006468;GO:0005524;GO:0005515;GO:0004672	Biological Process:protein phosphorylation;Molecular Function:ATP binding;Molecular Function:protein binding;Molecular Function:protein kinase activity	IPR000719;IPR001611;IPR008266;IPR011009;IPR013210;IPR032675	Protein kinase domain;Leucine-rich repeat;Tyrosine-protein kinase, active site;Protein kinase-like domain superfamily;Leucine-rich repeat-containing N-terminal, plant-type;Leucine-rich repeat domain superfamily	-	-	-	-
Chr7	1840566	T	TAGAGCACCGCTTTATACTCAGAAGTTCAAGAGAGAGAGGGGGGATCCCCCACCCATCACGCACTAAATGCCTC	INDEL	HIGH	frameshift_variant	c.3059_3060insGAGGCATTTAGTGCGTGATGGGTGGGGGATCCCCCCTCTCTCTCTTGAACTTCTGAGTATAAAGCGGTGCTCT	p.Lys1021fs	TT	TTAGAGCACCGCTTTATACTCAGAAGTTCAAGAGAGAGAGGGGGGATCCCCCACCCATCACGCACTAAATGCCTC	TTAGAGCACCGCTTTATACTCAGAAGTTCAAGAGAGAGAGGGGGGATCCCCCACCCATCACGCACTAAATGCCTC	TTAGAGCACCGCTTTATACTCAGAAGTTCAAGAGAGAGAGGGGGGATCCCCCACCCATCACGCACTAAATGCCTC	TTAGAGCACCGCTTTATACTCAGAAGTTCAAGAGAGAGAGGGGGGATCCCCCACCCATCACGCACTAAATGCCTC	TTAGAGCACCGCTTTATACTCAGAAGTTCAAGAGAGAGAGGGGGGATCCCCCACCCATCACGCACTAAATGCCTC	TTAGAGCACCGCTTTATACTCAGAAGTTCAAGAGAGAGAGGGGGGATCCCCCACCCATCACGCACTAAATGCCTC	TTAGAGCACCGCTTTATACTCAGAAGTTCAAGAGAGAGAGGGGGGATCCCCCACCCATCACGCACTAAATGCCTC	pycom07g02280	-	-	IPR032675	Leucine-rich repeat domain superfamily	-	-	-	-
Chr13	20581694	TTA	T	INDEL	HIGH	frameshift_variant	c.450_451delTA	p.Lys151fs	TT	TTAT	TT	TT	TT	TT	TT	TT	pycom13g22780	-	-	IPR036291	NAD(P)-binding domain superfamily	K22419	Delta4-3-oxosteroid 5beta-reductase [EC:1.3.1.3]	ko01522	Endocrine resistance
Chr7	24613333	T	TC	INDEL	HIGH	frameshift_variant	c.1834_1835insG	p.His612fs	TT	TTC	TTC	TTC	TCTC	TTC	TTC	TTC	pycom07g23820	GO:0005515	Molecular Function:protein binding	IPR001611;IPR032675;IPR036390	Leucine-rich repeat;Leucine-rich repeat domain superfamily;Winged helix DNA-binding domain superfamily	-	-	-	-
Chr11	9417140	T	TC	INDEL	HIGH	frameshift_variant	c.1578_1579insC	p.Ser527fs	TT	TTC	TTC	TTC	TTC	TTC	TTC	TTC	pycom11g10950	GO:0006952;GO:0016021	Biological Process:defense response;Cellular Component:integral component of membrane	IPR004326	Mlo-related protein	K08472	mlo protein	ko01522	Endocrine resistance
Chr5	25024758	T	TC	INDEL	HIGH	frameshift_variant	c.866_867insC	p.Pro290fs	TT	TTC	TTC	TTC	TTC	TTC	TTC	TTC	pycom05g22860	-	-	IPR027417	P-loop containing nucleoside triphosphate hydrolase	K08900	mitochondrial chaperone BCS1	ko01522	Endocrine resistance
Chr7	16207355	T	TCA	INDEL	HIGH	frameshift_variant	c.37_38insCA	p.Leu13fs	TT	TTCA	TT	TTCA	TTCA	TTCA	TTCA	TTCA	pycom07g14270	-	-	-	-	-	-	-	-
Chr5	29465410	T	TCA	INDEL	HIGH	frameshift_variant	c.1381_1382insCA	p.Leu461fs	TT	TTCA	TTCA	TTCA	TTCA	TTCA	TTCA	TTCA	pycom05g28900	GO:0003677	Molecular Function:DNA binding	IPR003340;IPR015300	B3 DNA binding domain;DNA-binding pseudobarrel domain superfamily	-	-	-	-
Chr14	17229978	T	TCAAC	INDEL	HIGH	frameshift_variant	c.246_247insCAAC	p.Thr83fs	TT	TTCAAC	TTCAAC	TTCAAC	TTCAAC	TTCAAC	TTCAAC	TTCAAC	pycom14g14460	-	-	-	-	-	-	-	-
Chr1	15931159	T	TCCACAAAAAACCAGTGC	INDEL	HIGH	frameshift_variant	c.555_556insCCACAAAAAACCAGTGC	p.Leu186fs	TT	TTCCACAAAAAACCAGTGC	TTCCACAAAAAACCAGTGC	TTCCACAAAAAACCAGTGC	TTCCACAAAAAACCAGTGC	TTCCACAAAAAACCAGTGC	TTCCACAAAAAACCAGTGC	TTCCACAAAAAACCAGTGC	pycom01g16290	GO:0016758	Molecular Function:transferase activity, transferring hexosyl groups	IPR002213	UDP-glucuronosyl/UDP-glucosyltransferase	-	-	-	-
Chr16	9735140	T	TCCTCATCCTATGCTCAGGAAAGGAC	INDEL	HIGH	frameshift_variant	c.316_317insATCCTATGCTCAGGAAAGGACCCTC	p.Leu106fs	TT	TTCCTCATCCTATGCTCAGGAAAGGAC	TTCCTCATCCTATGCTCAGGAAAGGAC	TTCCTCATCCTATGCTCAGGAAAGGAC	TTCCTCATCCTATGCTCAGGAAAGGAC	TTCCTCATCCTATGCTCAGGAAAGGAC	TTCCTCATCCTATGCTCAGGAAAGGAC	TTCCTCATCCTATGCTCAGGAAAGGAC	pycom16g13610	-	-	-	-	K01179	endoglucanase [EC:3.2.1.4]	ko00500;ko02020	Starch and sucrose metabolism;Two-component system
Chr4	2707270	T	TCG	INDEL	HIGH	frameshift_variant	c.199_200insCG	p.Asp67fs	TT	TTCG	TTCG	TTCG	TTCG	TTCG	TTCG	TTCG	pycom04g02950	GO:0003677	Molecular Function:DNA binding	IPR036431	ARID DNA-binding domain superfamily	-	-	-	-
Chr15	13306828	TTCTTA	T	INDEL	HIGH	frameshift_variant	c.177_181delCTTAT	p.Phe59fs	TT	TTCTTAT	TTCTTAT	TTCTTAT	TTCTTAT	TTCTTAT	TTCTTAT	TTCTTAT	pycom15g18760	-	-	-	-	K01115	phospholipase D1/2 [EC:3.1.4.4]	ko00564;ko00565;ko01522;ko04014;ko04024;ko04071;ko04072;ko04144;ko04666;ko04724;ko04912;ko04928;ko05200;ko05212;ko05231	Glycerophospholipid metabolism;Ether lipid metabolism;Endocrine resistance;Ras signaling pathway;cAMP signaling pathway;Sphingolipid signaling pathway;Phospholipase D signaling pathway;Endocytosis;Fc gamma R-mediated phagocytosis;Glutamatergic synapse;GnRH signaling pathway;Parathyroid hormone synthesis, secretion and action;Pathways in cancer;Pancreatic cancer;Choline metabolism in cancer
Chr12	19112841	T	TGA	INDEL	HIGH	frameshift_variant	c.38_39insGA	p.Phe13fs	TT	TTGA	TTGA	TTGA	TTGA	TTGA	TTGA	TTGA	pycom12g16830	-	-	IPR025640;IPR037471	GYF domain 2;Protein TIC56	-	-	-	-
Chr16	7744295	T	TGAGA	INDEL	HIGH	frameshift_variant	c.348_349insGAGA	p.Leu117fs	TT	TTGAGA	TTGAGA	TTGAGA	TTGAGA	TTGAGA	TTGAGA	TTGAGA	pycom16g11150	-	-	IPR019275	Protein of unknown function DUF2301	-	-	-	-
Chr10	29459825	T	TGC	INDEL	HIGH	frameshift_variant	c.104_105dupGC	p.Thr36fs	TT	TTGC	TTGC	TTGC	TTGC	TTGC	TTGC	TTGC	pycom10g29030	GO:0005515;GO:0008270	Molecular Function:protein binding;Molecular Function:zinc ion binding	IPR002885;IPR011990;IPR032867	Pentatricopeptide repeat;Tetratricopeptide-like helical domain superfamily;DYW domain	-	-	-	-
Chr1	16678974	T	TGGTGCAAGTGGAACATC	INDEL	HIGH	frameshift_variant	c.809_810insGATGTTCCACTTGCACC	p.Ser271fs	TT	TTGGTGCAAGTGGAACATC	TTGGTGCAAGTGGAACATC	TTGGTGCAAGTGGAACATC	TTGGTGCAAGTGGAACATC	TTGGTGCAAGTGGAACATC	TTGGTGCAAGTGGAACATC	TTGGTGCAAGTGGAACATC	pycom01g17370	GO:0006468;GO:0005524;GO:0005515;GO:0004672	Biological Process:protein phosphorylation;Molecular Function:ATP binding;Molecular Function:protein binding;Molecular Function:protein kinase activity	IPR000719;IPR001245;IPR001611;IPR011009;IPR013210;IPR032675	Protein kinase domain;Serine-threonine/tyrosine-protein kinase, catalytic domain;Leucine-rich repeat;Protein kinase-like domain superfamily;Leucine-rich repeat-containing N-terminal, plant-type;Leucine-rich repeat domain superfamily	-	-	-	-
Chr8	15533970	T	TGTGC	INDEL	HIGH	frameshift_variant	c.700_701insGTGC	p.Tyr234fs	TT	TTGTGC	TTGTGC	TTGTGC	TTGTGC	TTGTGC	TTGTGC	TTGTGC	pycom08g15750	-	-	IPR029466	No apical meristem-associated, C-terminal domain	-	-	-	-
Chr17	21297686	T	TTACTCTGCTGGGA	INDEL	HIGH	frameshift_variant	c.319_331dupCTCTGCTGGGATA	p.Ile111fs	TT	TTTACTCTGCTGGGA	TTTACTCTGCTGGGA	TTTACTCTGCTGGGA	TT	TTTACTCTGCTGGGA	TT	TT	pycom17g22880	GO:0016747	Molecular Function:transferase activity, transferring acyl groups other than amino-acyl groups	IPR003480;IPR023213	Transferase;Chloramphenicol acetyltransferase-like domain superfamily	K13065	shikimate O-hydroxycinnamoyltransferase [EC:2.3.1.133]	ko00940;ko00941;ko00945	Phenylpropanoid biosynthesis;Flavonoid biosynthesis;Stilbenoid, diarylheptanoid and gingerol biosynthesis
Chr15	3932594	T	TTCACTTC	INDEL	HIGH	frameshift_variant	c.1060_1061insGAAGTGA	p.His354fs	TT	TTTCACTTC	TTTCACTTC	TTTCACTTC	TT	TTTCACTTC	TTTCACTTC	TTTCACTTC	pycom15g06420	-	-	-	-	-	-	-	-
Chr7	3118577	T	TTG	INDEL	HIGH	frameshift_variant	c.811_812insCA	p.Asp271fs	TT	TTTG	TTTG	TTTG	TTTG	TTTG	TTTG	TTTG	pycom07g03660	-	-	IPR032675	Leucine-rich repeat domain superfamily	-	-	-	-
Chr8	20374866	T	TTGTCAAGTCTGGAATTCGGGTTTTAATTTACAGGTGATGAGTCTCAC	INDEL	HIGH	frameshift_variant	c.174_175insGTGATGAGTCTCACTGTCAAGTCTGGAATTCGGGTTTTAATTTACAG	p.Leu59fs	TT	TTTGTCAAGTCTGGAATTCGGGTTTTAATTTACAGGTGATGAGTCTCAC	TTTGTCAAGTCTGGAATTCGGGTTTTAATTTACAGGTGATGAGTCTCAC	TTTGTCAAGTCTGGAATTCGGGTTTTAATTTACAGGTGATGAGTCTCAC	TTTGTCAAGTCTGGAATTCGGGTTTTAATTTACAGGTGATGAGTCTCAC	TTTGTCAAGTCTGGAATTCGGGTTTTAATTTACAGGTGATGAGTCTCAC	TTTGTCAAGTCTGGAATTCGGGTTTTAATTTACAGGTGATGAGTCTCAC	TTTGTCAAGTCTGGAATTCGGGTTTTAATTTACAGGTGATGAGTCTCAC	pycom08g20670	GO:0006508;GO:0004185	Biological Process:proteolysis;Molecular Function:serine-type carboxypeptidase activity	IPR001563;IPR029058;IPR033124	Peptidase S10, serine carboxypeptidase;Alpha/Beta hydrolase fold;Serine carboxypeptidases, histidine active site	K16297	serine carboxypeptidase-like clade II [EC:3.4.16.-]	ko01522	Endocrine resistance
Chr12	14425909	T	TTTAAC	INDEL	HIGH	frameshift_variant	c.939_940insAACTT	p.Leu314fs	TT	TTTTAAC	TTTTAAC	TTTTAAC	TTTTAAC	TTTTAAC	TTTTAAC	TTTTAAC	pycom12g11970	GO:0005515	Molecular Function:protein binding	IPR000626;IPR019954;IPR019956;IPR029071	Ubiquitin-like domain;Ubiquitin conserved site;Ubiquitin domain;Ubiquitin-like domain superfamily	-	-	ko01522;ko03320	Endocrine resistance;PPAR signaling pathway
Chr12	3177512	T	TTTATTTTTATATTTTTTTATATTATTTGTTCTCCG	INDEL	HIGH	frameshift_variant	c.715_716insTATTTTTATATTTTTTTATATTATTTGTTCTCCGT	p.Cys239fs	TT	TTTTATTTTTATATTTTTTTATATTATTTGTTCTCCG	TTTTATTTTTATATTTTTTTATATTATTTGTTCTCCG	TTTTATTTTTATATTTTTTTATATTATTTGTTCTCCG	TTTTATTTTTATATTTTTTTATATTATTTGTTCTCCG	TTTTATTTTTATATTTTTTTATATTATTTGTTCTCCG	TTTTATTTTTATATTTTTTTATATTATTTGTTCTCCG	TTTTATTTTTATATTTTTTTATATTATTTGTTCTCCG	pycom12g03400	GO:0003677	Molecular Function:DNA binding	IPR005559	CG-1 DNA-binding domain	K21596	calmodulin-binding transcription activator	ko01522	Endocrine resistance
Chr6	23435272	T	TTTCTA	INDEL	HIGH	frameshift_variant	c.280_284dupTCTAT	p.Gly96fs	TT	TTTTCTA	TTTTCTA	TTTTCTA	TTTTCTA	TTTTCTA	TTTTCTA	TTTTCTA	pycom06g20350	-	-	-	-	-	-	-	-
Chr14	4296171	T	TTTCTTAGA	INDEL	HIGH	frameshift_variant	c.211_212insTTCTTAGA	p.Tyr71fs	TT	TTTTCTTAGA	TTTTCTTAGA	TTTTCTTAGA	TTTTCTTAGA	TTTTCTTAGA	TTTTCTTAGA	TTTTCTTAGA	pycom14g04610	-	-	-	-	K09338	homeobox-leucine zipper protein	ko01522	Endocrine resistance
Chr15	6256039	T	TTTTTTAAAGCTCCATCTTTTACACCTGAAAGACTCTA	INDEL	HIGH	frameshift_variant	c.85_121dupTTAAAGCTCCATCTTTTACACCTGAAAGACTCTATTT	p.Ser41fs	TT	TTTTTTTAAAGCTCCATCTTTTACACCTGAAAGACTCTA	TTTTTTTAAAGCTCCATCTTTTACACCTGAAAGACTCTA	TTTTTTTAAAGCTCCATCTTTTACACCTGAAAGACTCTA	TT	TTTTTTTAAAGCTCCATCTTTTACACCTGAAAGACTCTA	TTTTTTTAAAGCTCCATCTTTTACACCTGAAAGACTCTA	TTTTTTTAAAGCTCCATCTTTTACACCTGAAAGACTCTA	pycom15g09600	GO:0006874	Biological Process:cellular calcium ion homeostasis	IPR039037	Calcium homeostasis endoplasmic reticulum protein	-	-	-	-
Chr15	16922388	T	TA	INDEL	HIGH	frameshift_variant	c.390_391insT	p.Asn131fs	TTA	TTA	TTA	TTA	TTA	TTA	TT	TTA	pycom15g22860	GO:0047429	Molecular Function:nucleoside-triphosphate diphosphatase activity	IPR003697;IPR029001	Nucleoside triphosphate pyrophosphatase Maf-like protein;Inosine triphosphate pyrophosphatase-like	-	-	ko01522	Endocrine resistance
Chr17	3030022	T	TAA	INDEL	HIGH	frameshift_variant	c.54_55dupTT	p.Tyr19fs	TTAA	TTAA	TTAA	TTAA	TTAA	TAATAA	TTAA	TTAA	pycom17g04440	GO:0003677;GO:0005515	Molecular Function:DNA binding;Molecular Function:protein binding	IPR007526;IPR009057;IPR036388	SWIRM domain;Homeobox-like domain superfamily;Winged helix-like DNA-binding domain superfamily	K11649	SWI/SNF related-matrix-associated actin-dependent regulator of chromatin subfamily C	ko01522;ko04714;ko05225	Endocrine resistance;Thermogenesis;Hepatocellular carcinoma
Chr5	9191824	T	TAGTATTA	INDEL	HIGH	frameshift_variant	c.359_360insAGTATTA	p.Leu121fs	TTAGTATTA	TTAGTATTA	TTAGTATTA	TTAGTATTA	TTAGTATTA	TTAGTATTA	TTAGTATTA	TT	pycom05g06670	GO:0055114;GO:0016491	Biological Process:oxidation-reduction process;Molecular Function:oxidoreductase activity	IPR005123;IPR027443	Oxoglutarate/iron-dependent dioxygenase;Isopenicillin N synthase-like	-	-	-	-
Chr15	13856881	TTAGTCTGC	T	INDEL	HIGH	frameshift_variant	c.725_732delTAGTCTGC	p.Leu242fs	TTAGTCTGCTTAGTCTGC	TTAGTCTGCT	TTAGTCTGCT	TTAGTCTGCT	TTAGTCTGCT	TTAGTCTGCT	TTAGTCTGCT	TTAGTCTGCT	pycom15g19430	GO:0055114;GO:0016491	Biological Process:oxidation-reduction process;Molecular Function:oxidoreductase activity	IPR015590;IPR016161;IPR016162	Aldehyde dehydrogenase domain;Aldehyde/histidinol dehydrogenase;Aldehyde dehydrogenase, N-terminal	K14085	aldehyde dehydrogenase family 7 member A1 [EC:1.2.1.31 1.2.1.8 1.2.1.3]	ko00010;ko00053;ko00071;ko00260;ko00280;ko00310;ko00330;ko00340;ko00380;ko00410;ko00561;ko00620	Glycolysis / Gluconeogenesis;Ascorbate and aldarate metabolism;Fatty acid degradation;Glycine, serine and threonine metabolism;Valine, leucine and isoleucine degradation;Lysine degradation;Arginine and proline metabolism;Histidine metabolism;Tryptophan metabolism;beta-Alanine metabolism;Glycerolipid metabolism;Pyruvate metabolism
Chr1	18585264	TTA	T	INDEL	HIGH	frameshift_variant	c.1085_1086delAT	p.Tyr362fs	TTATTA	TTAT	TTAT	TTAT	TTAT	TTAT	TTAT	TTAT	pycom01g20180	GO:0007165;GO:0005515	Biological Process:signal transduction;Molecular Function:protein binding	IPR000157;IPR035897	Toll/interleukin-1 receptor homology (TIR) domain;Toll/interleukin-1 receptor homology (TIR) domain superfamily	-	-	-	-
Chr17	14457579	T	TC	INDEL	HIGH	frameshift_variant	c.618dupC	p.Ser207fs	TTC	TCTC	TCTC	TCTC	TCTC	TCTC	TCTC	TCTC	pycom17g16260	-	-	-	-	-	-	-	-
Chr11	19591516	T	TC	INDEL	HIGH	frameshift_variant	c.163dupC	p.His55fs	TTC	TCTC	TTC	TCTC	TCTC	TTC	TCTC	TCTC	pycom11g17390	-	-	-	-	K17496	mitochondrial import inner membrane translocase subunit TIM50	ko01522	Endocrine resistance
Chr17	14916252	T	TC	INDEL	HIGH	frameshift_variant	c.797_798insC	p.Thr267fs	TTC	TCTC	TTC	TCTC	TTC	TTC	TTC	TTC	pycom17g17020	-	-	-	-	-	-	-	-
Chr10	1217810	T	TC	INDEL	HIGH	frameshift_variant	c.148_149insC	p.Phe50fs	TTC	TT	TTC	TTC	TTC	TTC	TTC	TTC	pycom10g01140	-	-	-	-	-	-	-	-
Chr15	33705562	T	TCC	INDEL	HIGH	frameshift_variant	c.32_33dupCC	p.Lys12fs	TTCC	TTCC	TTCC	TTCC	TTCC	TT	TTCC	TTCC	pycom15g34130	-	-	IPR004182;IPR011993;IPR037848	GRAM domain;PH-like domain superfamily;GEM-like protein	-	-	-	-
Chr7	23579750	T	TCCTCCTCTTCCGC	INDEL	HIGH	frameshift_variant	c.38_39insCTCCTCTTCCGCC	p.Pro14fs	TTCCTCCTCTTCCGC	TCCTCCTCTTCCGCTCCTCCTCTTCCGC	TCCTCCTCTTCCGCTCCTCCTCTTCCGC	TCCTCCTCTTCCGCTCCTCCTCTTCCGC	TCCTCCTCTTCCGCTCCTCCTCTTCCGC	TCCTCCTCTTCCGCTCCTCCTCTTCCGC	TCCTCCTCTTCCGCTCCTCCTCTTCCGC	TCCTCCTCTTCCGCTCCTCCTCTTCCGC	pycom07g22190	-	-	IPR000595;IPR014710;IPR018490	Cyclic nucleotide-binding domain;RmlC-like jelly roll fold;Cyclic nucleotide-binding-like	K05391	cyclic nucleotide gated channel, plant	ko01522;ko04626	Endocrine resistance;Plant-pathogen interaction
Chr5	24710598	TTC	T	INDEL	HIGH	frameshift_variant	c.1239_1240delTC	p.His414fs	TTCT	TTCT	TTCT	TTCT	TTCT	TTCTTC	TTCT	TTCT	pycom05g22340	-	-	-	-	-	-	-	-
Chr2	18577434	T	TCTCCC	INDEL	HIGH	frameshift_variant	c.134_135insCCTCC	p.Thr46fs	TTCTCCC	TTCTCCC	TTCTCCC	TTCTCCC	TTCTCCC	TTCTCCC	TTCTCCC	TT	pycom02g20470	-	-	IPR001841;IPR013083	Zinc finger, RING-type;Zinc finger, RING/FYVE/PHD-type	-	-	-	-
Chr8	4498409	TTC	T	INDEL	HIGH	frameshift_variant	c.29_30delGA	p.Arg10fs	TTCTTC	TTCT	TTCT	TTCT	TTCT	TTCT	TTCT	TTCT	pycom08g05930	-	-	-	-	-	-	-	-
Chr10	22891819	T	TTC	INDEL	HIGH	frameshift_variant	c.107_108dupGA	p.Arg37fs	TTCTTC	TTCTTC	TTCTTC	TTTC	TTTC	TTCTTC	TTCTTC	TTCTTC	pycom10g19850	GO:0005525;GO:0003924	Molecular Function:GTP binding;Molecular Function:GTPase activity	IPR001806;IPR005225;IPR027417	Small GTPase;Small GTP-binding protein domain;P-loop containing nucleoside triphosphate hydrolase	K07889	Ras-related protein Rab-5C	ko01522;ko04014;ko04144;ko04145;ko04962;ko05146;ko05152	Endocrine resistance;Ras signaling pathway;Endocytosis;Phagosome;Vasopressin-regulated water reabsorption;Amoebiasis;Tuberculosis
Chr17	14823230	T	TTC	INDEL	HIGH	frameshift_variant	c.925_926insCT	p.Cys309fs	TTCTTC	TTTC	TTCTTC	TTCTTC	TTCTTC	TTCTTC	TTTC	TTCTTC	pycom17g16830	-	-	-	-	-	-	-	-
Chr10	15341694	T	TG	INDEL	HIGH	frameshift_variant	c.487dupC	p.His163fs	TTG	TGTG	TTG	TTG	TGTG	TTG	TGTG	TGTG	pycom10g11770	-	-	IPR036188	FAD/NAD(P)-binding domain superfamily	K00485	dimethylaniline monooxygenase (N-oxide forming) [EC:1.14.13.8]	ko00982	Drug metabolism - cytochrome P450
Chr17	5584745	T	TG	INDEL	HIGH	frameshift_variant	c.1109_1110insG	p.Phe370fs	TTG	TTG	TTG	TTG	TGTG	TTG	TTG	TTG	pycom17g07660	-	-	IPR026961;IPR036770	PGG domain;Ankyrin repeat-containing domain superfamily	-	-	-	-
Chr7	13407516	T	TGA	INDEL	HIGH	frameshift_variant	c.1078_1079dupAG	p.Ser360fs	TTGA	TTGA	TTGA	TTGA	TTGA	TT	TTGA	TTGA	pycom07g12080	-	-	-	-	-	-	-	-
Chr14	2565298	T	TTG	INDEL	HIGH	frameshift_variant	c.132_133dupCA	p.Lys45fs	TTGTTG	TTGTTG	TTTG	TTGTTG	TTGTTG	TTGTTG	TTGTTG	TTGTTG	pycom14g03260	-	-	IPR004864	Late embryogenesis abundant protein, LEA_2 subgroup	-	-	-	-
Chr11	24656155	T	TTC	INDEL	HIGH	frameshift_variant	c.961_962dupCT	p.Leu322fs	TTTC	TTCTTC	TTTC	TTCTTC	TTTC	TTCTTC	TTCTTC	TTCTTC	pycom11g21510	-	-	IPR013899	Domain of unknown function DUF1771	-	-	-	-
Chr9	2330563	T	TTCTC	INDEL	HIGH	frameshift_variant	c.212_215dupTCTC	p.Ala73fs	TTTCTC	TTTCTC	TTCTCTTCTC	TTTCTC	TTTCTC	TTTCTC	TTTCTC	TTCTCTTCTC	pycom09g03130	-	-	-	-	-	-	-	-
Chr4	22683766	T	TTCTC	INDEL	HIGH	frameshift_variant	c.31_34dupCTCT	p.Tyr12fs	TTTCTC	TTTCTC	TTTCTC	TTTCTC	TTTCTC	TTTCTC	TTTCTC	TT	pycom04g21600	-	-	-	-	-	-	-	-
Chr11	20424733	T	TTTCCAATGTGAGTGGCAGTGCAAGA	INDEL	HIGH	frameshift_variant	c.118_119insTGAGTGGCAGTGCAAGATTCCAATG	p.Ala40fs	TTTTCCAATGTGAGTGGCAGTGCAAGA	TTTCCAATGTGAGTGGCAGTGCAAGATTTCCAATGTGAGTGGCAGTGCAAGA	TTTCCAATGTGAGTGGCAGTGCAAGATTTCCAATGTGAGTGGCAGTGCAAGA	TTTCCAATGTGAGTGGCAGTGCAAGATTTCCAATGTGAGTGGCAGTGCAAGA	TTTCCAATGTGAGTGGCAGTGCAAGATTTCCAATGTGAGTGGCAGTGCAAGA	TTTCCAATGTGAGTGGCAGTGCAAGATTTCCAATGTGAGTGGCAGTGCAAGA	TTTCCAATGTGAGTGGCAGTGCAAGATTTCCAATGTGAGTGGCAGTGCAAGA	TTTCCAATGTGAGTGGCAGTGCAAGATTTCCAATGTGAGTGGCAGTGCAAGA	pycom11g18220	-	-	-	-	-	-	-	-
Chr7	6916683	TTTTTC	T	INDEL	HIGH	frameshift_variant	c.36_40delGAAAA	p.Lys18fs	TTTTTCT	TT	TT	TT	TT	TT	TT	TT	pycom07g07640	GO:0006468;GO:0005524;GO:0004672	Biological Process:protein phosphorylation;Molecular Function:ATP binding;Molecular Function:protein kinase activity	IPR000719;IPR001245;IPR008271;IPR011009;IPR017441	Protein kinase domain;Serine-threonine/tyrosine-protein kinase, catalytic domain;Serine/threonine-protein kinase, active site;Protein kinase-like domain superfamily;Protein kinase, ATP binding site	-	-	-	-
Chr5	25388241	T	TTTTG	INDEL	HIGH	frameshift_variant	c.1470_1471insTTTG	p.Val491fs	TTTTTG	TTTTGTTTTG	TTTTTG	TTTTTG	TTTTTG	TTTTTG	TTTTTG	TTTTGTTTTG	pycom05g23520	GO:0003676;GO:0005515	Molecular Function:nucleic acid binding;Molecular Function:protein binding	IPR003100;IPR003165;IPR012337;IPR014811;IPR032474;IPR036085;IPR036397	PAZ domain;Piwi domain;Ribonuclease H-like superfamily;Argonaute, linker 1 domain;Protein argonaute, N-terminal;PAZ domain superfamily;Ribonuclease H superfamily	K11593	eukaryotic translation initiation factor 2C	ko01522;ko04361	Endocrine resistance;Axon regeneration
Chr11	13728353	TTTTTG	T	INDEL	HIGH	frameshift_variant	c.2141_2145delTTGTT	p.Phe714fs	TTTTTGTTTTTG	TTTTTGT	TTTTTGT	TTTTTGT	TTTTTGT	TTTTTGT	TTTTTGT	TTTTTGT	pycom11g13920	GO:0030145;GO:0045735	Molecular Function:manganese ion binding;Molecular Function:nutrient reservoir activity	IPR001929;IPR006045;IPR011051;IPR014710	Germin;Cupin 1;RmlC-like cupin domain superfamily;RmlC-like jelly roll fold	-	-	-	-
Chr17	14955523	TTTTTTTTTTTA	T	INDEL	HIGH	frameshift_variant	c.402_412delTTTTTTTTTTA	p.Phe135fs	TTTTTTTTTTTAT	TT	TTTTTTTTTTTAT	TTTTTTTTTTTAT	TTTTTTTTTTTAT	TTTTTTTTTTTAT	TT	TT	pycom17g17060	-	-	-	-	-	-	-	-
Chr5	6176701	AAATCTTCCAATTCTACCTTCCAATTGTCCAGTTCAACATTTC	A	INDEL	HIGH	frameshift_variant&splice_acceptor_variant&splice_region_variant&intron_variant	c.148-5_184delGAAATGTTGAACTGGACAATTGGAAGGTAGAATTGGAAGATT	p.Val50fs	AAATCTTCCAATTCTACCTTCCAATTGTCCAGTTCAACATTTCAAATCTTCCAATTCTACCTTCCAATTGTCCAGTTCAACATTTC	AAATCTTCCAATTCTACCTTCCAATTGTCCAGTTCAACATTTCA	AAATCTTCCAATTCTACCTTCCAATTGTCCAGTTCAACATTTCA	AAATCTTCCAATTCTACCTTCCAATTGTCCAGTTCAACATTTCAAATCTTCCAATTCTACCTTCCAATTGTCCAGTTCAACATTTC	AAATCTTCCAATTCTACCTTCCAATTGTCCAGTTCAACATTTCA	AAATCTTCCAATTCTACCTTCCAATTGTCCAGTTCAACATTTCA	AAATCTTCCAATTCTACCTTCCAATTGTCCAGTTCAACATTTCA	AAATCTTCCAATTCTACCTTCCAATTGTCCAGTTCAACATTTCA	pycom05g05200	-	-	-	-	-	-	-	-
Chr17	12105529	ACCCTC	A	INDEL	HIGH	frameshift_variant&splice_acceptor_variant&splice_region_variant&intron_variant	c.925-3_926delGAGGG	p.Gly309fs	ACCCTCACCCTC	ACCCTCA	ACCCTCA	ACCCTCA	ACCCTCA	ACCCTCA	ACCCTCA	ACCCTCA	pycom17g14540	GO:0016788	Molecular Function:hydrolase activity, acting on ester bonds	IPR001087;IPR036514	GDSL lipase/esterase;SGNH hydrolase superfamily	-	-	-	-
Chr1	16673685	GTAGA	G	INDEL	HIGH	frameshift_variant&splice_acceptor_variant&splice_region_variant&intron_variant	c.229-3_229delTAGA	p.Met77fs	GTAGAG	GG	GTAGAG	GTAGAG	GTAGAG	GTAGAG	GTAGAG	GTAGAG	pycom01g17350	GO:0007094	Biological Process:mitotic spindle assembly checkpoint	IPR013212;IPR015661	Mad3/Bub1 homology region 1;Mitotic spindle checkpoint protein Bub1/Mad3	-	-	-	-
Chr7	7971216	TATC	T	INDEL	HIGH	frameshift_variant&splice_acceptor_variant&splice_region_variant&intron_variant	c.821-2_821delATC	p.Ala274fs	TT	TT	TT	TATCT	TT	TT	TATCT	TT	pycom07g08700	-	-	-	-	-	-	-	-
Chr5	16561196	TTTCAACCCCTGAATATTACCAACTCTTGAATTAAGGGAAAATGCAAC	T	INDEL	HIGH	frameshift_variant&splice_acceptor_variant&splice_region_variant&intron_variant	c.251-39_258delGTTGCATTTTCCCTTAATTCAAGAGTTGGTAATATTCAGGGGTTGAA	p.Gly84fs	TTTCAACCCCTGAATATTACCAACTCTTGAATTAAGGGAAAATGCAACTTTCAACCCCTGAATATTACCAACTCTTGAATTAAGGGAAAATGCAAC	TT	TT	TT	TT	TT	TT	TT	pycom05g13030	GO:0055114;GO:0004499;GO:0050661;GO:0050660	Biological Process:oxidation-reduction process;Molecular Function:N,N-dimethylaniline monooxygenase activity;Molecular Function:NADP binding;Molecular Function:flavin adenine dinucleotide binding	IPR000960;IPR020946;IPR036188	Flavin monooxygenase FMO;Flavin monooxygenase-like;FAD/NAD(P)-binding domain superfamily	K00485	dimethylaniline monooxygenase (N-oxide forming) [EC:1.14.13.8]	ko00982	Drug metabolism - cytochrome P450
Chr2	6005883	AAG	A	INDEL	HIGH	frameshift_variant&splice_donor_variant&splice_region_variant&intron_variant	c.416_416+1delAG	p.Ile140fs	AA	AAGA	AAGA	AAGA	AAGA	AAGA	AAGA	AAGA	pycom02g08680	-	-	-	-	-	-	-	-
Chr1	17219079	AGCTGAAG	A	INDEL	HIGH	frameshift_variant&splice_donor_variant&splice_region_variant&intron_variant	c.278_282+2delCTTCAGC	p.Pro93fs	AGCTGAAGA	AGCTGAAGA	AGCTGAAGA	AGCTGAAGA	AGCTGAAGAGCTGAAG	AGCTGAAGA	AGCTGAAGA	AGCTGAAGA	pycom01g18090	GO:0006468;GO:0005524;GO:0005515;GO:0004672	Biological Process:protein phosphorylation;Molecular Function:ATP binding;Molecular Function:protein binding;Molecular Function:protein kinase activity	IPR000719;IPR001245;IPR001611;IPR011009;IPR013210;IPR017441;IPR032675	Protein kinase domain;Serine-threonine/tyrosine-protein kinase, catalytic domain;Leucine-rich repeat;Protein kinase-like domain superfamily;Leucine-rich repeat-containing N-terminal, plant-type;Protein kinase, ATP binding site;Leucine-rich repeat domain superfamily	-	-	-	-
Chr15	5877469	GTAGATAACCC	G	INDEL	HIGH	frameshift_variant&splice_donor_variant&splice_region_variant&intron_variant	c.545_546+8delGGGTTATCTA	p.Arg182fs	GTAGATAACCCGTAGATAACCC	GTAGATAACCCG	GTAGATAACCCG	GTAGATAACCCG	GTAGATAACCCG	GTAGATAACCCG	GTAGATAACCCG	GTAGATAACCCG	pycom15g09100	GO:0006260;GO:0006261;GO:0003677;GO:0003887;GO:0003676	Biological Process:DNA replication;Biological Process:DNA-dependent DNA replication;Molecular Function:DNA binding;Molecular Function:DNA-directed DNA polymerase activity;Molecular Function:nucleic acid binding	IPR001098;IPR002298;IPR036397	DNA-directed DNA polymerase, family A, palm domain;DNA polymerase A;Ribonuclease H superfamily	K02349	DNA polymerase theta [EC:2.7.7.7]	ko01522	Endocrine resistance
Chr3	17174296	TGAGATTGTTACAAGAGCGTATACATCGGTATACATCGGAATATCGCAGATTCTACTACACTAG	T	INDEL	HIGH	frameshift_variant&splice_donor_variant&splice_region_variant&intron_variant	c.55_98+19delGAGATTGTTACAAGAGCGTATACATCGGTATACATCGGAATATCGCAGATTCTACTACACTAG	p.Glu19fs	TGAGATTGTTACAAGAGCGTATACATCGGTATACATCGGAATATCGCAGATTCTACTACACTAGTGAGATTGTTACAAGAGCGTATACATCGGTATACATCGGAATATCGCAGATTCTACTACACTAG	TGAGATTGTTACAAGAGCGTATACATCGGTATACATCGGAATATCGCAGATTCTACTACACTAGT	TGAGATTGTTACAAGAGCGTATACATCGGTATACATCGGAATATCGCAGATTCTACTACACTAGT	TGAGATTGTTACAAGAGCGTATACATCGGTATACATCGGAATATCGCAGATTCTACTACACTAGT	TGAGATTGTTACAAGAGCGTATACATCGGTATACATCGGAATATCGCAGATTCTACTACACTAGT	TGAGATTGTTACAAGAGCGTATACATCGGTATACATCGGAATATCGCAGATTCTACTACACTAGT	TGAGATTGTTACAAGAGCGTATACATCGGTATACATCGGAATATCGCAGATTCTACTACACTAGT	TGAGATTGTTACAAGAGCGTATACATCGGTATACATCGGAATATCGCAGATTCTACTACACTAGT	pycom03g15950	-	-	-	-	-	-	-	-
Chr5	25299022	TTTG	T	INDEL	HIGH	frameshift_variant&splice_donor_variant&splice_region_variant&intron_variant	c.2301_2302+1delTTG	p.Ser768fs	TTTGTTTG	TTTGT	TTTGT	TTTGT	TTTGT	TTTGT	TTTGT	TTTGT	pycom05g23390	GO:0016788	Molecular Function:hydrolase activity, acting on ester bonds	IPR006912	Harbinger transposase-derived protein	-	-	-	-
Chr5	25321938	AG	A	INDEL	HIGH	frameshift_variant&splice_region_variant	c.543delG	p.Arg182fs	AA	AGA	AGA	AGA	AGA	AGA	AGA	AGA	pycom05g23430	-	-	-	-	-	-	-	-
Chr11	13756334	CA	C	INDEL	HIGH	frameshift_variant&splice_region_variant	c.411delA	p.Lys137fs	CACA	CAC	CAC	CAC	CAC	CAC	CAC	CAC	pycom11g13980	GO:0030145;GO:0045735	Molecular Function:manganese ion binding;Molecular Function:nutrient reservoir activity	IPR001929;IPR006045;IPR011051;IPR014710	Germin;Cupin 1;RmlC-like cupin domain superfamily;RmlC-like jelly roll fold	-	-	-	-
Chr2	626250	C	CTCTT	INDEL	HIGH	frameshift_variant&splice_region_variant	c.146_147insAAGA	p.Ser52fs	CC	CCTCTT	CCTCTT	CCTCTT	CCTCTT	CCTCTT	CCTCTT	CCTCTT	pycom02g01120	GO:0006270;GO:0042555;GO:0005634;GO:0005524;GO:0003688	Biological Process:DNA replication initiation;Cellular Component:MCM complex;Cellular Component:nucleus;Molecular Function:ATP binding;Molecular Function:DNA replication origin binding	IPR008048;IPR012340;IPR027925;IPR031327;IPR033762	DNA replication licensing factor Mcm5;Nucleic acid-binding, OB-fold;MCM N-terminal domain;Mini-chromosome maintenance protein;MCM OB domain	K02209	DNA replication licensing factor MCM5 [EC:3.6.4.12]	ko01522;ko03030;ko04110;ko04111;ko04113	Endocrine resistance;DNA replication;Cell cycle;Cell cycle - yeast;Meiosis - yeast
Chr14	13221565	C	CTT	INDEL	HIGH	frameshift_variant&splice_region_variant	c.542_543dupAA	-	CC	CCTT	CCTT	CCTT	CCTT	CCTT	CCTT	CCTT	pycom14g10540	-	-	IPR005326;IPR036388;IPR037447	Plectin/S10, N-terminal;Winged helix-like DNA-binding domain superfamily;40S Ribosomal protein S10	K02947	small subunit ribosomal protein S10e	ko01522;ko03010	Endocrine resistance;Ribosome
Chr12	20164387	G	GAA	INDEL	HIGH	frameshift_variant&splice_region_variant	c.186_187insTT	p.Leu63fs	GG	GGAA	GGAA	GGAA	GGAA	GGAA	GGAA	GGAA	pycom12g17750	-	-	-	-	-	-	-	-
Chr14	20126183	G	GTAGAACGAAATGACATTGCAGAAGATTATCTC	INDEL	HIGH	frameshift_variant&splice_region_variant	c.249_250insGAGATAATCTTCTGCAATGTCATTTCGTTCTA	p.Arg84fs	GG	GGTAGAACGAAATGACATTGCAGAAGATTATCTC	GGTAGAACGAAATGACATTGCAGAAGATTATCTC	GGTAGAACGAAATGACATTGCAGAAGATTATCTC	GGTAGAACGAAATGACATTGCAGAAGATTATCTC	GGTAGAACGAAATGACATTGCAGAAGATTATCTC	GGTAGAACGAAATGACATTGCAGAAGATTATCTC	GGTAGAACGAAATGACATTGCAGAAGATTATCTC	pycom14g18480	GO:0005515	Molecular Function:protein binding	IPR002885;IPR011990	Pentatricopeptide repeat;Tetratricopeptide-like helical domain superfamily	-	-	-	-
Chr5	9951044	GGGCT	G	INDEL	HIGH	frameshift_variant&splice_region_variant	c.161_164delAGCC	p.Glu54fs	GGGCTGGGCT	GGGCTG	GGGCTG	GGGCTG	GGGCTG	GGGCTG	GGGCTG	GGGCTG	pycom05g07020	-	-	-	-	-	-	-	-
Chr1	1601410	TC	T	INDEL	HIGH	frameshift_variant&splice_region_variant	c.668delC	p.Ser223fs	TCT	TT	TT	TT	TT	TT	TT	TT	pycom01g01750	-	-	-	-	-	-	-	-
Chr9	18555711	TGAGAGAGGGAGAGAGA	T	INDEL	HIGH	frameshift_variant&splice_region_variant	c.118_133delTCTCTCTCCCTCTCTC	p.Ser40fs	TGAGAGAGGGAGAGAGATGAGAGAGGGAGAGAGA	TGAGAGAGGGAGAGAGAT	TGAGAGAGGGAGAGAGAT	TGAGAGAGGGAGAGAGAT	TGAGAGAGGGAGAGAGAT	TGAGAGAGGGAGAGAGAT	TGAGAGAGGGAGAGAGAT	TGAGAGAGGGAGAGAGAT	pycom09g17970	GO:0006468;GO:0005524;GO:0005515;GO:0004672	Biological Process:protein phosphorylation;Molecular Function:ATP binding;Molecular Function:protein binding;Molecular Function:protein kinase activity	IPR000719;IPR001611;IPR008271;IPR011009;IPR013210;IPR017441;IPR032675	Protein kinase domain;Leucine-rich repeat;Serine/threonine-protein kinase, active site;Protein kinase-like domain superfamily;Leucine-rich repeat-containing N-terminal, plant-type;Protein kinase, ATP binding site;Leucine-rich repeat domain superfamily	K00924	kinase [EC:2.7.1.-]	ko01522	Endocrine resistance
Chr5	3234006	TAA	T	INDEL	HIGH	frameshift_variant&splice_region_variant	c.6_7delAA	p.Arg3fs	TT	TAAT	TAAT	TAAT	TAAT	TAAT	TAAT	TAAT	pycom05g02730	GO:0030036;GO:0051016;GO:0008290;GO:0005737;GO:0003779	Biological Process:actin cytoskeleton organization;Biological Process:barbed-end actin filament capping;Cellular Component:F-actin capping protein complex;Cellular Component:cytoplasm;Molecular Function:actin binding	IPR001698;IPR019771;IPR037282;IPR042276	F-actin-capping protein subunit beta;F-actin capping protein, beta subunit, conserved site;F-actin-capping protein subunit alpha/beta;F-actin-capping protein subunit alpha/beta, domain 2	K10365	capping protein (actin filament) muscle Z-line, beta	ko01522;ko04144	Endocrine resistance;Endocytosis
Chr13	20724780	T	TC	INDEL	HIGH	frameshift_variant&splice_region_variant	c.1205dupC	p.Phe403fs	TT	TTC	TTC	TTC	TTC	TTC	TTC	TTC	pycom13g22970	-	-	-	-	-	-	-	-
Chr14	17200904	T	TTTAACAGTTGTGTTTGGGTGTGG	INDEL	HIGH	frameshift_variant&splice_region_variant	c.4-1_4insTTAACAGTTGTGTTTGGGTGTGG	p.Ala2fs	TT	TTTTAACAGTTGTGTTTGGGTGTGG	TT	TTTTAACAGTTGTGTTTGGGTGTGG	TTTTAACAGTTGTGTTTGGGTGTGG	TT	TTTTAACAGTTGTGTTTGGGTGTGG	TT	pycom14g14440	GO:0005975	Biological Process:carbohydrate metabolic process	IPR001223;IPR017853	Glycoside hydrolase family 18, catalytic domain;Glycoside hydrolase superfamily	K01183	chitinase [EC:3.2.1.14]	ko00520	Amino sugar and nucleotide sugar metabolism
Chr10	22923908	T	TTGATC	INDEL	HIGH	frameshift_variant&splice_region_variant	c.1140_*1insGATCA	-	TTGATCTTGATC	TTTGATC	TTTGATC	TTTGATC	TTTGATC	TTTGATC	TTTGATC	TTTGATC	pycom10g19890	-	-	IPR023198;IPR023214;IPR036412	Phosphoglycolate phosphatase-like, domain 2;HAD superfamily;HAD-like superfamily	-	-	-	-
Chr7	22133968	A	AT	INDEL	HIGH	frameshift_variant&start_lost	c.1dupA	p.Met1fs	AAT	AAT	AAT	AA	AAT	AAT	AAT	AAT	pycom07g19890	GO:0006468;GO:0005524;GO:0005515;GO:0004672	Biological Process:protein phosphorylation;Molecular Function:ATP binding;Molecular Function:protein binding;Molecular Function:protein kinase activity	IPR000719;IPR001245;IPR001611;IPR008271;IPR011009;IPR013210;IPR017441;IPR032675	Protein kinase domain;Serine-threonine/tyrosine-protein kinase, catalytic domain;Leucine-rich repeat;Serine/threonine-protein kinase, active site;Protein kinase-like domain superfamily;Leucine-rich repeat-containing N-terminal, plant-type;Protein kinase, ATP binding site;Leucine-rich repeat domain superfamily	-	-	-	-
Chr10	27326444	ATCTC	A	INDEL	HIGH	frameshift_variant&start_lost	c.-3_1delGAGA	p.Met1fs	ATCTCA	ATCTCA	ATCTCATCTC	ATCTCA	ATCTCA	ATCTCA	ATCTCA	ATCTCA	pycom10g25840	GO:0008270	Molecular Function:zinc ion binding	IPR000315	B-box-type zinc finger	-	-	-	-
Chr8	20508281	ATCTCTCTCTCTCTCTCTCTCTC	A	INDEL	HIGH	frameshift_variant&start_lost	c.-21_1delGAGAGAGAGAGAGAGAGAGAGA	p.Met1fs	ATCTCTCTCTCTCTCTCTCTCTCATCTCTCTCTCTCTCTCTCTCTC	ATCTCTCTCTCTCTCTCTCTCTCA	ATCTCTCTCTCTCTCTCTCTCTCA	ATCTCTCTCTCTCTCTCTCTCTCA	ATCTCTCTCTCTCTCTCTCTCTCA	ATCTCTCTCTCTCTCTCTCTCTCA	ATCTCTCTCTCTCTCTCTCTCTCA	ATCTCTCTCTCTCTCTCTCTCTCA	pycom08g20890	-	-	IPR004360;IPR029068;IPR037523	Glyoxalase/fosfomycin resistance/dioxygenase domain;Glyoxalase/Bleomycin resistance protein/Dihydroxybiphenyl dioxygenase;Vicinal oxygen chelate (VOC) domain	-	-	-	-
Chr8	19993951	CA	C	INDEL	HIGH	frameshift_variant&start_lost	c.2delT	p.Met1fs	CAC	CAC	CAC	CACA	CAC	CAC	CAC	CAC	pycom08g20120	GO:0003824;GO:0050662	Molecular Function:catalytic activity;Molecular Function:coenzyme binding	IPR001509;IPR036291	NAD-dependent epimerase/dehydratase;NAD(P)-binding domain superfamily	-	-	-	-
Chr7	18785804	C	CATTATTATTATTTTTTA	INDEL	HIGH	frameshift_variant&start_lost	c.2_3insTAAAAAATAATAATAAT	p.Met1fs	CCATTATTATTATTTTTTA	CCATTATTATTATTTTTTA	CCATTATTATTATTTTTTA	CCATTATTATTATTTTTTA	CC	CCATTATTATTATTTTTTA	CCATTATTATTATTTTTTA	CCATTATTATTATTTTTTA	pycom07g16380	GO:0007018;GO:0032886;GO:0048364;GO:0005524;GO:0008017;GO:0003777;GO:0005515	Biological Process:microtubule-based movement;Biological Process:regulation of microtubule-based process;Biological Process:root development;Molecular Function:ATP binding;Molecular Function:microtubule binding;Molecular Function:microtubule motor activity;Molecular Function:protein binding	IPR000225;IPR001752;IPR011989;IPR016024;IPR027417;IPR027640;IPR033291;IPR036961	Armadillo;Kinesin motor domain;Armadillo-like helical;Armadillo-type fold;P-loop containing nucleoside triphosphate hydrolase;Kinesin-like protein;Armadillo repeat-containing kinesin-like protein, plants;Kinesin motor domain superfamily	-	-	-	-
Chr10	15306865	GTGGTGGTGA	G	INDEL	HIGH	frameshift_variant&start_lost	c.-8_1delTGGTGGTGA	p.Met1fs	GG	GTGGTGGTGAG	GTGGTGGTGAG	GG	GTGGTGGTGAG	GTGGTGGTGAG	GG	GTGGTGGTGAG	pycom10g11730	-	-	-	-	-	-	-	-
Chr8	15854717	A	AACACTGACCTTAATCCCTTAGTTGGCTTG	INDEL	HIGH	frameshift_variant&stop_gained	c.150_151insACCTTAATCCCTTAGTTGGCTTGACACTG	p.Ser51fs	AA	AAACACTGACCTTAATCCCTTAGTTGGCTTG	AAACACTGACCTTAATCCCTTAGTTGGCTTG	AAACACTGACCTTAATCCCTTAGTTGGCTTG	AAACACTGACCTTAATCCCTTAGTTGGCTTG	AAACACTGACCTTAATCCCTTAGTTGGCTTG	AAACACTGACCTTAATCCCTTAGTTGGCTTG	AAACACTGACCTTAATCCCTTAGTTGGCTTG	pycom08g15980	-	-	IPR006766	Protein EXORDIUM-like	-	-	-	-
Chr16	13452631	A	ACCATTGAATTCAAAGATAAAGATATCAAATTAAATTAGACAAGTACTTGCTTTGCCGAC	INDEL	HIGH	frameshift_variant&stop_gained	c.33_34insATTGAATTCAAAGATAAAGATATCAAATTAAATTAGACAAGTACTTGCTTTGCCGACCC	p.Glu12fs	AA	AACCATTGAATTCAAAGATAAAGATATCAAATTAAATTAGACAAGTACTTGCTTTGCCGAC	AACCATTGAATTCAAAGATAAAGATATCAAATTAAATTAGACAAGTACTTGCTTTGCCGAC	AACCATTGAATTCAAAGATAAAGATATCAAATTAAATTAGACAAGTACTTGCTTTGCCGAC	AACCATTGAATTCAAAGATAAAGATATCAAATTAAATTAGACAAGTACTTGCTTTGCCGAC	AACCATTGAATTCAAAGATAAAGATATCAAATTAAATTAGACAAGTACTTGCTTTGCCGAC	AACCATTGAATTCAAAGATAAAGATATCAAATTAAATTAGACAAGTACTTGCTTTGCCGAC	AACCATTGAATTCAAAGATAAAGATATCAAATTAAATTAGACAAGTACTTGCTTTGCCGAC	pycom16g17350	GO:0016020;GO:0005509;GO:0003824;GO:0004571	Cellular Component:membrane;Molecular Function:calcium ion binding;Molecular Function:catalytic activity;Molecular Function:mannosyl-oligosaccharide 1,2-alpha-mannosidase activity	IPR001382;IPR012341;IPR036026	Glycoside hydrolase family 47;Six-hairpin glycosidase-like superfamily;Seven-hairpin glycosidases	-	-	ko01522;ko04141	Endocrine resistance;Protein processing in endoplasmic reticulum
Chr14	1007865	A	AGACGACCTAGGGCTCGAAGTGGTCG	INDEL	HIGH	frameshift_variant&stop_gained	c.41_42insGACGACCTAGGGCTCGAAGTGGTCG	p.His14fs	AA	AAGACGACCTAGGGCTCGAAGTGGTCG	AAGACGACCTAGGGCTCGAAGTGGTCG	AAGACGACCTAGGGCTCGAAGTGGTCG	AAGACGACCTAGGGCTCGAAGTGGTCG	AAGACGACCTAGGGCTCGAAGTGGTCG	AAGACGACCTAGGGCTCGAAGTGGTCG	AAGACGACCTAGGGCTCGAAGTGGTCG	pycom14g01410	GO:0048544	Biological Process:recognition of pollen	IPR000858;IPR001480;IPR003609;IPR036426	S-locus glycoprotein domain;Bulb-type lectin domain;PAN/Apple domain;Bulb-type lectin domain superfamily	-	-	-	-
Chr17	1326014	A	AG	INDEL	HIGH	frameshift_variant&stop_gained	c.29_30insG	p.Tyr10fs	AGAG	AAG	AGAG	AGAG	AGAG	AAG	AGAG	AAG	pycom17g02080	GO:0005515	Molecular Function:protein binding	IPR002885;IPR011990	Pentatricopeptide repeat;Tetratricopeptide-like helical domain superfamily	-	-	-	-
Chr5	16555434	A	ATCTAT	INDEL	HIGH	frameshift_variant&stop_gained	c.411_412insTTCTA	p.Asp138fs	ATCTATATCTAT	AATCTAT	AATCTAT	AATCTAT	AATCTAT	AATCTAT	AATCTAT	AATCTAT	pycom05g13020	-	-	-	-	-	-	-	-
Chr2	13289904	C	CAGGTTTGTATTTTCATTATTGAGATGATGTTTGATCTCTTTATTTTTAA	INDEL	HIGH	frameshift_variant&stop_gained	c.1469_1470insGTTTGTATTTTCATTATTGAGATGATGTTTGATCTCTTTATTTTTAAAG	p.Gln491fs	CC	CCAGGTTTGTATTTTCATTATTGAGATGATGTTTGATCTCTTTATTTTTAA	CCAGGTTTGTATTTTCATTATTGAGATGATGTTTGATCTCTTTATTTTTAA	CCAGGTTTGTATTTTCATTATTGAGATGATGTTTGATCTCTTTATTTTTAA	CCAGGTTTGTATTTTCATTATTGAGATGATGTTTGATCTCTTTATTTTTAA	CCAGGTTTGTATTTTCATTATTGAGATGATGTTTGATCTCTTTATTTTTAA	CCAGGTTTGTATTTTCATTATTGAGATGATGTTTGATCTCTTTATTTTTAA	CCAGGTTTGTATTTTCATTATTGAGATGATGTTTGATCTCTTTATTTTTAA	pycom02g16170	GO:0051276;GO:0005694;GO:0005524;GO:0005515	Biological Process:chromosome organization;Cellular Component:chromosome;Molecular Function:ATP binding;Molecular Function:protein binding	IPR003395;IPR010935;IPR024704;IPR027417;IPR036277	RecF/RecN/SMC, N-terminal;SMCs flexible hinge;Structural maintenance of chromosomes protein;P-loop containing nucleoside triphosphate hydrolase;SMCs flexible hinge superfamily	-	-	ko01522;ko04111	Endocrine resistance;Cell cycle - yeast
Chr17	4871944	C	CGCAAAATAATGATTAGTGTTCTTGGTGAAAATGTTGCAGAAGCTATACAATTTAGTCAT	INDEL	HIGH	frameshift_variant&stop_gained	c.697_698insAAAATAATGATTAGTGTTCTTGGTGAAAATGTTGCAGAAGCTATACAATTTAGTCATGC	p.Leu233fs	CC	CCGCAAAATAATGATTAGTGTTCTTGGTGAAAATGTTGCAGAAGCTATACAATTTAGTCAT	CCGCAAAATAATGATTAGTGTTCTTGGTGAAAATGTTGCAGAAGCTATACAATTTAGTCAT	CCGCAAAATAATGATTAGTGTTCTTGGTGAAAATGTTGCAGAAGCTATACAATTTAGTCAT	CCGCAAAATAATGATTAGTGTTCTTGGTGAAAATGTTGCAGAAGCTATACAATTTAGTCAT	CCGCAAAATAATGATTAGTGTTCTTGGTGAAAATGTTGCAGAAGCTATACAATTTAGTCAT	CCGCAAAATAATGATTAGTGTTCTTGGTGAAAATGTTGCAGAAGCTATACAATTTAGTCAT	CCGCAAAATAATGATTAGTGTTCTTGGTGAAAATGTTGCAGAAGCTATACAATTTAGTCAT	pycom17g06730	GO:0006629;GO:0016788;GO:0016298	Biological Process:lipid metabolic process;Molecular Function:hydrolase activity, acting on ester bonds;Molecular Function:lipase activity	IPR001087;IPR008265;IPR036514	GDSL lipase/esterase;Lipase, GDSL, active site;SGNH hydrolase superfamily	-	-	-	-
Chr4	16773313	C	CTAGTGCTATTTGAAGATTCATGTGGA	INDEL	HIGH	frameshift_variant&stop_gained	c.500_501insTAGTGCTATTTGAAGATTCATGTGGA	p.Cys168fs	CC	CCTAGTGCTATTTGAAGATTCATGTGGA	CCTAGTGCTATTTGAAGATTCATGTGGA	CCTAGTGCTATTTGAAGATTCATGTGGA	CCTAGTGCTATTTGAAGATTCATGTGGA	CCTAGTGCTATTTGAAGATTCATGTGGA	CCTAGTGCTATTTGAAGATTCATGTGGA	CCTAGTGCTATTTGAAGATTCATGTGGA	pycom04g13890	-	-	IPR022075	Symplekin C-terminal	K06100	symplekin	ko01522;ko03015;ko04530	Endocrine resistance;mRNA surveillance pathway;Tight junction
Chr1	487093	C	CTATTTCCTTTTAAATT	INDEL	HIGH	frameshift_variant&stop_gained	c.1326_1327insATTTCCTTTTAAATTT	p.Trp443fs	CC	CCTATTTCCTTTTAAATT	CCTATTTCCTTTTAAATT	CCTATTTCCTTTTAAATT	CCTATTTCCTTTTAAATT	CCTATTTCCTTTTAAATT	CCTATTTCCTTTTAAATT	CCTATTTCCTTTTAAATT	pycom01g00410	-	-	-	-	-	-	-	-
Chr4	13791365	C	CTCACCGCCGACGACGACGATGA	INDEL	HIGH	frameshift_variant&stop_gained	c.140_161dupTCACCGCCGACGACGACGATGA	p.Asp55fs	CC	CCTCACCGCCGACGACGACGATGA	CCTCACCGCCGACGACGACGATGA	CCTCACCGCCGACGACGACGATGA	CCTCACCGCCGACGACGACGATGA	CCTCACCGCCGACGACGACGATGA	CCTCACCGCCGACGACGACGATGA	CCTCACCGCCGACGACGACGATGA	pycom04g10980	-	-	-	-	-	-	-	-
Chr14	20125537	C	CTCTCTATGCTGCTTCAAAATTCT	INDEL	HIGH	frameshift_variant&stop_gained	c.565_566insAGAATTTTGAAGCAGCATAGAGA	p.Ser189fs	CC	CCTCTCTATGCTGCTTCAAAATTCT	CCTCTCTATGCTGCTTCAAAATTCT	CCTCTCTATGCTGCTTCAAAATTCT	CCTCTCTATGCTGCTTCAAAATTCT	CCTCTCTATGCTGCTTCAAAATTCT	CCTCTCTATGCTGCTTCAAAATTCT	CCTCTCTATGCTGCTTCAAAATTCT	pycom14g18480	GO:0005515	Molecular Function:protein binding	IPR002885;IPR011990	Pentatricopeptide repeat;Tetratricopeptide-like helical domain superfamily	-	-	-	-
Chr11	10995862	C	CTGAGAAATCAAAGTTATAGAGAACGTATTACAAGATAGAACAAAAGACCATCAACAAAAGATCAATTCAGCTT	INDEL	HIGH	frameshift_variant&stop_gained	c.2298_2299insAAGCTGAATTGATCTTTTGTTGATGGTCTTTTGTTCTATCTTGTAATACGTTCTCTATAACTTTGATTTCTCA	p.Gly767fs	CC	CCTGAGAAATCAAAGTTATAGAGAACGTATTACAAGATAGAACAAAAGACCATCAACAAAAGATCAATTCAGCTT	CCTGAGAAATCAAAGTTATAGAGAACGTATTACAAGATAGAACAAAAGACCATCAACAAAAGATCAATTCAGCTT	CCTGAGAAATCAAAGTTATAGAGAACGTATTACAAGATAGAACAAAAGACCATCAACAAAAGATCAATTCAGCTT	CCTGAGAAATCAAAGTTATAGAGAACGTATTACAAGATAGAACAAAAGACCATCAACAAAAGATCAATTCAGCTT	CCTGAGAAATCAAAGTTATAGAGAACGTATTACAAGATAGAACAAAAGACCATCAACAAAAGATCAATTCAGCTT	CCTGAGAAATCAAAGTTATAGAGAACGTATTACAAGATAGAACAAAAGACCATCAACAAAAGATCAATTCAGCTT	CCTGAGAAATCAAAGTTATAGAGAACGTATTACAAGATAGAACAAAAGACCATCAACAAAAGATCAATTCAGCTT	pycom11g12090	GO:0051103;GO:0006310;GO:0006281;GO:0005524;GO:0003677;GO:0003910;GO:0003909;GO:0005515	Biological Process:DNA ligation involved in DNA repair;Biological Process:DNA recombination;Biological Process:DNA repair;Molecular Function:ATP binding;Molecular Function:DNA binding;Molecular Function:DNA ligase (ATP) activity;Molecular Function:DNA ligase activity;Molecular Function:protein binding	IPR002885;IPR011990;IPR012308;IPR012310;IPR016059;IPR036599	Pentatricopeptide repeat;Tetratricopeptide-like helical domain superfamily;DNA ligase, ATP-dependent, N-terminal;DNA ligase, ATP-dependent, central;DNA ligase, ATP-dependent, conserved site;DNA ligase, ATP-dependent, N-terminal domain superfamily	-	-	-	-
Chr5	32079065	C	CTGGTTGCTTAGTGCAGAATTCAGGA	INDEL	HIGH	frameshift_variant&stop_gained	c.725_726insGGTTGCTTAGTGCAGAATTCAGGAT	p.Gly243fs	CC	CCTGGTTGCTTAGTGCAGAATTCAGGA	CCTGGTTGCTTAGTGCAGAATTCAGGA	CCTGGTTGCTTAGTGCAGAATTCAGGA	CCTGGTTGCTTAGTGCAGAATTCAGGA	CCTGGTTGCTTAGTGCAGAATTCAGGA	CCTGGTTGCTTAGTGCAGAATTCAGGA	CCTGGTTGCTTAGTGCAGAATTCAGGA	pycom05g32840	-	-	IPR000008;IPR035892	C2 domain;C2 domain superfamily	-	-	-	-
Chr3	7726704	C	CTTGGTTTGACAATGGATGGCCCAAGGATTACTACACTTTTTACCCGAAGTAAGTAATA	INDEL	HIGH	frameshift_variant&stop_gained	c.1221_1222insTGGTTTGACAATGGATGGCCCAAGGATTACTACACTTTTTACCCGAAGTAAGTAATAT	p.Arg408fs	CC	CCTTGGTTTGACAATGGATGGCCCAAGGATTACTACACTTTTTACCCGAAGTAAGTAATA	CCTTGGTTTGACAATGGATGGCCCAAGGATTACTACACTTTTTACCCGAAGTAAGTAATA	CCTTGGTTTGACAATGGATGGCCCAAGGATTACTACACTTTTTACCCGAAGTAAGTAATA	CCTTGGTTTGACAATGGATGGCCCAAGGATTACTACACTTTTTACCCGAAGTAAGTAATA	CCTTGGTTTGACAATGGATGGCCCAAGGATTACTACACTTTTTACCCGAAGTAAGTAATA	CCTTGGTTTGACAATGGATGGCCCAAGGATTACTACACTTTTTACCCGAAGTAAGTAATA	CCTTGGTTTGACAATGGATGGCCCAAGGATTACTACACTTTTTACCCGAAGTAAGTAATA	pycom03g09260	GO:0043531	Molecular Function:ADP binding	IPR002182;IPR027417;IPR041118	NB-ARC;P-loop containing nucleoside triphosphate hydrolase;Rx, N-terminal	-	-	-	-
Chr10	29276863	C	CTTAT	INDEL	HIGH	frameshift_variant&stop_gained	c.458_459insATAA	p.Pro154fs	CCTTAT	CCTTAT	CCTTAT	CC	CCTTAT	CCTTAT	CCTTAT	CCTTAT	pycom10g28770	GO:0030001;GO:0046872	Biological Process:metal ion transport;Molecular Function:metal ion binding	IPR036163	Heavy metal-associated domain superfamily	-	-	-	-
Chr12	6346914	G	GGAGTTGTTTGCCCGCTTTGTCCTAAATTAGAAGGGCAATATGAGACTTGCCAATGTCTATGAACACAAGCACTTATA	INDEL	HIGH	frameshift_variant&stop_gained	c.812_813insAGTTGTTTGCCCGCTTTGTCCTAAATTAGAAGGGCAATATGAGACTTGCCAATGTCTATGAACACAAGCACTTATAG	p.Ser273fs	GG	GG	GG	GGGAGTTGTTTGCCCGCTTTGTCCTAAATTAGAAGGGCAATATGAGACTTGCCAATGTCTATGAACACAAGCACTTATA	GG	GG	GG	GG	pycom12g06230	GO:0005975;GO:0004650	Biological Process:carbohydrate metabolic process;Molecular Function:polygalacturonase activity	IPR000743;IPR011050;IPR012334	Glycoside hydrolase, family 28;Pectin lyase fold/virulence factor;Pectin lyase fold	K01184	polygalacturonase [EC:3.2.1.15]	ko00040	Pentose and glucuronate interconversions
Chr15	10638098	G	GC	INDEL	HIGH	frameshift_variant&stop_gained	c.155_156insG	p.Tyr52fs	GG	GGC	GGC	GGC	GGC	GGC	GGC	GGC	pycom15g15280	-	-	-	-	-	-	-	-
Chr5	24130262	G	GCGTTTTTGAGTGGTGGATGACATGCATGTAGAGGTAGAGAT	INDEL	HIGH	frameshift_variant&stop_gained	c.353_354insCATGTAGAGGTAGAGATCGTTTTTGAGTGGTGGATGACATG	p.Arg119fs	GG	GGCGTTTTTGAGTGGTGGATGACATGCATGTAGAGGTAGAGAT	GGCGTTTTTGAGTGGTGGATGACATGCATGTAGAGGTAGAGAT	GGCGTTTTTGAGTGGTGGATGACATGCATGTAGAGGTAGAGAT	GGCGTTTTTGAGTGGTGGATGACATGCATGTAGAGGTAGAGAT	GGCGTTTTTGAGTGGTGGATGACATGCATGTAGAGGTAGAGAT	GGCGTTTTTGAGTGGTGGATGACATGCATGTAGAGGTAGAGAT	GGCGTTTTTGAGTGGTGGATGACATGCATGTAGAGGTAGAGAT	pycom05g21530	-	-	IPR036259	MFS transporter superfamily	-	-	-	-
Chr6	5330248	G	GGGCT	INDEL	HIGH	frameshift_variant&stop_gained	c.459_460insGGCT	p.Lys154fs	GG	GGGGCT	GGGGCT	GGGGCT	GGGGCT	GGGGCT	GGGGCT	GGGGCT	pycom06g04240	-	-	-	-	-	-	-	-
Chr14	16853877	G	GGTTGTTGTAAAATCTTAGATCACTAGGGTTTTCATTGACTCGGTCTAACA	INDEL	HIGH	frameshift_variant&stop_gained	c.101_102insTGTTAGACCGAGTCAATGAAAACCCTAGTGATCTAAGATTTTACAACAAC	p.Thr35fs	GG	GGGTTGTTGTAAAATCTTAGATCACTAGGGTTTTCATTGACTCGGTCTAACA	GGGTTGTTGTAAAATCTTAGATCACTAGGGTTTTCATTGACTCGGTCTAACA	GGGTTGTTGTAAAATCTTAGATCACTAGGGTTTTCATTGACTCGGTCTAACA	GGGTTGTTGTAAAATCTTAGATCACTAGGGTTTTCATTGACTCGGTCTAACA	GGGTTGTTGTAAAATCTTAGATCACTAGGGTTTTCATTGACTCGGTCTAACA	GGGTTGTTGTAAAATCTTAGATCACTAGGGTTTTCATTGACTCGGTCTAACA	GGGTTGTTGTAAAATCTTAGATCACTAGGGTTTTCATTGACTCGGTCTAACA	pycom14g14100	GO:0055114;GO:0020037;GO:0005506;GO:0016705	Biological Process:oxidation-reduction process;Molecular Function:heme binding;Molecular Function:iron ion binding;Molecular Function:oxidoreductase activity, acting on paired donors, with incorporation or reduction of molecular oxygen	IPR001128;IPR002401;IPR036396	Cytochrome P450;Cytochrome P450, E-class, group I;Cytochrome P450 superfamily	K00512	steroid 17alpha-monooxygenase / 17alpha-hydroxyprogesterone deacetylase [EC:1.14.14.19 1.14.14.32]	ko00140;ko01522;ko04913;ko04917;ko04927;ko04934	Steroid hormone biosynthesis;Endocrine resistance;Ovarian steroidogenesis;Prolactin signaling pathway;Cortisol synthesis and secretion;Cushing syndrome
Chr7	1439050	G	GTCACCTTATTTGA	INDEL	HIGH	frameshift_variant&stop_gained	c.74_75insTCAAATAAGGTGA	p.Leu28fs	GG	GGTCACCTTATTTGA	GGTCACCTTATTTGA	GGTCACCTTATTTGA	GGTCACCTTATTTGA	GGTCACCTTATTTGA	GGTCACCTTATTTGA	GGTCACCTTATTTGA	pycom07g01820	-	-	-	-	-	-	-	-
Chr14	74714	G	GTCACTCCCTTGTTGCTTATGTTTTTCGAGTTAGTAAATCACAGACTC	INDEL	HIGH	frameshift_variant&stop_gained	c.490_491insGAGTCTGTGATTTACTAACTCGAAAAACATAAGCAACAAGGGAGTGA	p.Thr164fs	GG	GGTCACTCCCTTGTTGCTTATGTTTTTCGAGTTAGTAAATCACAGACTC	GGTCACTCCCTTGTTGCTTATGTTTTTCGAGTTAGTAAATCACAGACTC	GGTCACTCCCTTGTTGCTTATGTTTTTCGAGTTAGTAAATCACAGACTC	GGTCACTCCCTTGTTGCTTATGTTTTTCGAGTTAGTAAATCACAGACTC	GGTCACTCCCTTGTTGCTTATGTTTTTCGAGTTAGTAAATCACAGACTC	GGTCACTCCCTTGTTGCTTATGTTTTTCGAGTTAGTAAATCACAGACTC	GGTCACTCCCTTGTTGCTTATGTTTTTCGAGTTAGTAAATCACAGACTC	pycom14g00130	GO:0005975;GO:0004650	Biological Process:carbohydrate metabolic process;Molecular Function:polygalacturonase activity	IPR000743;IPR011050;IPR012334	Glycoside hydrolase, family 28;Pectin lyase fold/virulence factor;Pectin lyase fold	K01184	polygalacturonase [EC:3.2.1.15]	ko00040	Pentose and glucuronate interconversions
Chr12	5479031	G	GTGCTCGTCGAGTTGAAGAGGCATTTGAGTTTATAAAAAAGATGCGT	INDEL	HIGH	frameshift_variant&stop_gained	c.1193_1194insGCTCGTCGAGTTGAAGAGGCATTTGAGTTTATAAAAAAGATGCGTT	p.Ter399fs	GG	GGTGCTCGTCGAGTTGAAGAGGCATTTGAGTTTATAAAAAAGATGCGT	GGTGCTCGTCGAGTTGAAGAGGCATTTGAGTTTATAAAAAAGATGCGT	GGTGCTCGTCGAGTTGAAGAGGCATTTGAGTTTATAAAAAAGATGCGT	GGTGCTCGTCGAGTTGAAGAGGCATTTGAGTTTATAAAAAAGATGCGT	GGTGCTCGTCGAGTTGAAGAGGCATTTGAGTTTATAAAAAAGATGCGT	GGTGCTCGTCGAGTTGAAGAGGCATTTGAGTTTATAAAAAAGATGCGT	GGTGCTCGTCGAGTTGAAGAGGCATTTGAGTTTATAAAAAAGATGCGT	pycom12g05600	GO:0005515	Molecular Function:protein binding	IPR002885;IPR011990	Pentatricopeptide repeat;Tetratricopeptide-like helical domain superfamily	-	-	-	-
Chr16	9357909	G	GTTTAGAACAAATAATCGTTCATCTCTTCACACACTTGGATATTTAGAACAAATAATCGTTCATCTCTTCACACACTTGGATA	INDEL	HIGH	frameshift_variant&stop_gained	c.1121_1122insAACAAATAATCGTTCATCTCTTCACACACTTGGATATTTAGAACAAATAATCGTTCATCTCTTCACACACTTGGATATTTAG	p.Val375fs	GG	GGTTTAGAACAAATAATCGTTCATCTCTTCACACACTTGGATATTTAGAACAAATAATCGTTCATCTCTTCACACACTTGGATA	GG	GG	GG	GG	GG	GG	pycom16g13130	-	-	IPR004158	Protein of unknown function DUF247, plant	-	-	-	-
Chr3	5192401	G	GTC	INDEL	HIGH	frameshift_variant&stop_gained	c.1261_1262insGA	p.Ser421fs	GGTC	GG	GGTC	GG	GG	GG	GGTC	GG	pycom03g06620	GO:0007165;GO:0005515	Biological Process:signal transduction;Molecular Function:protein binding	IPR000157;IPR035897	Toll/interleukin-1 receptor homology (TIR) domain;Toll/interleukin-1 receptor homology (TIR) domain superfamily	-	-	-	-
Chr15	3853413	T	TTAAATTCTCCGATAAAACATTTGTTCCATTCGAAAAATGAGTTGCTTCGATCTCTATGACTA	INDEL	HIGH	frameshift_variant&stop_gained	c.163_164insAAATTCTCCGATAAAACATTTGTTCCATTCGAAAAATGAGTTGCTTCGATCTCTATGACTAT	p.Phe55fs	TT	TT	TT	TTTAAATTCTCCGATAAAACATTTGTTCCATTCGAAAAATGAGTTGCTTCGATCTCTATGACTA	TT	TT	TT	TT	pycom15g06310	-	-	-	-	K11498	centromeric protein E	ko01522	Endocrine resistance
Chr1	13798440	T	TGTTTTCAGCTTAGTGGGGGTTTAATACTCATTTC	INDEL	HIGH	frameshift_variant&stop_gained	c.697_698insAGTGGGGGTTTAATACTCATTTCGTTTTCAGCTT	p.Phe233fs	TT	TTGTTTTCAGCTTAGTGGGGGTTTAATACTCATTTC	TTGTTTTCAGCTTAGTGGGGGTTTAATACTCATTTC	TTGTTTTCAGCTTAGTGGGGGTTTAATACTCATTTC	TTGTTTTCAGCTTAGTGGGGGTTTAATACTCATTTC	TTGTTTTCAGCTTAGTGGGGGTTTAATACTCATTTC	TTGTTTTCAGCTTAGTGGGGGTTTAATACTCATTTC	TTGTTTTCAGCTTAGTGGGGGTTTAATACTCATTTC	pycom01g13330	GO:0006468;GO:0005524;GO:0004672	Biological Process:protein phosphorylation;Molecular Function:ATP binding;Molecular Function:protein kinase activity	IPR000719;IPR011009	Protein kinase domain;Protein kinase-like domain superfamily	K08835	serine/threonine-protein kinase OSR1/STK39 [EC:2.7.11.1]	ko01522	Endocrine resistance
Chr1	16679082	T	TTCAGAAACTTGTGGTG	INDEL	HIGH	frameshift_variant&stop_gained	c.701_702insCACCACAAGTTTCTGA	p.Asn235fs	TT	TTTCAGAAACTTGTGGTG	TTTCAGAAACTTGTGGTG	TTTCAGAAACTTGTGGTG	TTTCAGAAACTTGTGGTG	TTTCAGAAACTTGTGGTG	TTTCAGAAACTTGTGGTG	TTTCAGAAACTTGTGGTG	pycom01g17370	GO:0006468;GO:0005524;GO:0005515;GO:0004672	Biological Process:protein phosphorylation;Molecular Function:ATP binding;Molecular Function:protein binding;Molecular Function:protein kinase activity	IPR000719;IPR001245;IPR001611;IPR011009;IPR013210;IPR032675	Protein kinase domain;Serine-threonine/tyrosine-protein kinase, catalytic domain;Leucine-rich repeat;Protein kinase-like domain superfamily;Leucine-rich repeat-containing N-terminal, plant-type;Leucine-rich repeat domain superfamily	-	-	-	-
Chr7	27348733	T	TTTTGAACAAACAAACAAACAGTGAAAGAAGAAGATATTCAGGCCGTA	INDEL	HIGH	frameshift_variant&stop_gained	c.209_210insACAAACAAACAAACAGTGAAAGAAGAAGATATTCAGGCCGTATTTGA	p.Asp70fs	TT	TTTTTGAACAAACAAACAAACAGTGAAAGAAGAAGATATTCAGGCCGTA	TTTTTGAACAAACAAACAAACAGTGAAAGAAGAAGATATTCAGGCCGTA	TTTTTGAACAAACAAACAAACAGTGAAAGAAGAAGATATTCAGGCCGTA	TTTTTGAACAAACAAACAAACAGTGAAAGAAGAAGATATTCAGGCCGTA	TTTTTGAACAAACAAACAAACAGTGAAAGAAGAAGATATTCAGGCCGTA	TTTTTGAACAAACAAACAAACAGTGAAAGAAGAAGATATTCAGGCCGTA	TTTTTGAACAAACAAACAAACAGTGAAAGAAGAAGATATTCAGGCCGTA	pycom07g27750	-	-	-	-	-	-	-	-
Chr5	14785973	C	CCCTCTTCTCCGAAAAATTTTTAGGAGTGCCGGGTACACCAAAATTTTTTGGTGTACCCGGCACTCTGAAAAATTCCT	INDEL	HIGH	frameshift_variant&stop_gained&splice_region_variant	c.740_741insGAAAAATTTTTAGGAGTGCCGGGTACACCAAAATTTTTTGGTGTACCCGGCACTCTGAAAAATTCCTCCTCTTCTCC	p.Ser248fs	CC	CCCCTCTTCTCCGAAAAATTTTTAGGAGTGCCGGGTACACCAAAATTTTTTGGTGTACCCGGCACTCTGAAAAATTCCT	CC	CC	CCCCTCTTCTCCGAAAAATTTTTAGGAGTGCCGGGTACACCAAAATTTTTTGGTGTACCCGGCACTCTGAAAAATTCCT	CC	CC	CCCCTCTTCTCCGAAAAATTTTTAGGAGTGCCGGGTACACCAAAATTTTTTGGTGTACCCGGCACTCTGAAAAATTCCT	pycom05g11300	-	-	IPR001938;IPR017949;IPR037176	Thaumatin family;Thaumatin, conserved site;Osmotin/thaumatin-like superfamily	-	-	-	-
Chr7	21145740	AATCAACAAAT	A	INDEL	HIGH	frameshift_variant&stop_lost&splice_region_variant	c.1041_*9delATCAACAAAT	p.Ter347fs	AA	AATCAACAAATA	AATCAACAAATA	AATCAACAAATA	AATCAACAAATA	AATCAACAAATA	AATCAACAAATA	AATCAACAAATA	pycom07g18750	-	-	IPR005202	Transcription factor GRAS	-	-	-	-
Chr6	5688528	A	ATTAC	INDEL	HIGH	frameshift_variant&stop_lost&splice_region_variant	c.920_921insCTTA	p.Ter307fs	AA	AATTAC	AATTAC	AATTAC	AATTAC	AATTAC	AATTAC	AATTAC	pycom06g04410	-	-	-	-	-	-	-	-
Chr2	9720943	AGTGATC	A	INDEL	HIGH	frameshift_variant&stop_lost&splice_region_variant	c.1152_*2delGTGATC	p.Lys384fs	AA	AGTGATCA	AA	AGTGATCA	AA	AA	AA	AA	pycom02g13190	-	-	IPR027417;IPR032675	P-loop containing nucleoside triphosphate hydrolase;Leucine-rich repeat domain superfamily	-	-	-	-
Chr7	21116015	T	TA	INDEL	HIGH	frameshift_variant&stop_lost&splice_region_variant	c.377_378insT	p.Ter126fs	TATA	TTA	TTA	TTA	TTA	TTA	TTA	TTA	pycom07g18710	-	-	-	-	-	-	-	-
Chr5	27526271	TATGACCAC	T	INDEL	HIGH	frameshift_variant&stop_lost&splice_region_variant	c.312_*4delATGACCAC	p.Val104fs	TT	TATGACCACT	TATGACCACT	TATGACCACT	TATGACCACT	TATGACCACT	TATGACCACT	TATGACCACT	pycom05g26220	-	-	-	-	-	-	-	-
Chr9	4744340	T	TCTTTCCATGAGGCTCTGAGTATGTACGTTTACGAACACCCC	INDEL	HIGH	frameshift_variant&stop_lost&splice_region_variant	c.214_215insGGGGTGTTCGTAAACGTACATACTCAGAGCCTCATGGAAAG	p.Ter72fs	TT	TTCTTTCCATGAGGCTCTGAGTATGTACGTTTACGAACACCCC	TTCTTTCCATGAGGCTCTGAGTATGTACGTTTACGAACACCCC	TTCTTTCCATGAGGCTCTGAGTATGTACGTTTACGAACACCCC	TT	TTCTTTCCATGAGGCTCTGAGTATGTACGTTTACGAACACCCC	TTCTTTCCATGAGGCTCTGAGTATGTACGTTTACGAACACCCC	TTCTTTCCATGAGGCTCTGAGTATGTACGTTTACGAACACCCC	pycom09g06460	-	-	-	-	-	-	-	-
Chr7	6823687	T	TTTTTCTGTGTTGTTGTGCTTCA	INDEL	HIGH	frameshift_variant&stop_lost&splice_region_variant	c.268_269insTTTTCTGTGTTGTTGTGCTTCA	p.Ter90fs	TT	TTTTTTCTGTGTTGTTGTGCTTCA	TTTTTTCTGTGTTGTTGTGCTTCA	TTTTTTCTGTGTTGTTGTGCTTCA	TTTTTTCTGTGTTGTTGTGCTTCA	TTTTTTCTGTGTTGTTGTGCTTCA	TTTTTTCTGTGTTGTTGTGCTTCA	TTTTTTCTGTGTTGTTGTGCTTCA	pycom07g07520	GO:0005789;GO:0016758	Cellular Component:endoplasmic reticulum membrane;Molecular Function:transferase activity, transferring hexosyl groups	IPR004856	Glycosyl transferase, ALG6/ALG8	-	-	-	-
Chr17	6959636	AAATAGCGCCCTGCAATTTTAACCAAGGCAGAG	A	INDEL	HIGH	splice_acceptor_variant&conservative_inframe_deletion&splice_region_variant&intron_variant	c.1147-23_1155delCTCTGCCTTGGTTAAAATTGCAGGGCGCTATT	p.Gly383_Leu386del	AAATAGCGCCCTGCAATTTTAACCAAGGCAGAGAAATAGCGCCCTGCAATTTTAACCAAGGCAGAG	AAATAGCGCCCTGCAATTTTAACCAAGGCAGAGA	AAATAGCGCCCTGCAATTTTAACCAAGGCAGAGA	AAATAGCGCCCTGCAATTTTAACCAAGGCAGAGA	AAATAGCGCCCTGCAATTTTAACCAAGGCAGAGA	AAATAGCGCCCTGCAATTTTAACCAAGGCAGAGA	AAATAGCGCCCTGCAATTTTAACCAAGGCAGAGA	AAATAGCGCCCTGCAATTTTAACCAAGGCAGAGA	pycom17g09210	-	-	IPR033118	EXPERA domain	-	-	-	-
Chr17	14276548	GGATTTTGTTTCTGTTTCTAGCCAACTCCGGTAAAACCTGATAATGAGTGTCAGTCCCTTAAGATAATGCTCGAT	G	INDEL	HIGH	splice_acceptor_variant&conservative_inframe_deletion&splice_region_variant&intron_variant	c.154-38_189delATCGAGCATTATCTTAAGGGACTGACACTCATTATCAGGTTTTACCGGAGTTGGCTAGAAACAGAAACAAAATC	p.Val52_Pro64del	GGATTTTGTTTCTGTTTCTAGCCAACTCCGGTAAAACCTGATAATGAGTGTCAGTCCCTTAAGATAATGCTCGATGGATTTTGTTTCTGTTTCTAGCCAACTCCGGTAAAACCTGATAATGAGTGTCAGTCCCTTAAGATAATGCTCGAT	GGATTTTGTTTCTGTTTCTAGCCAACTCCGGTAAAACCTGATAATGAGTGTCAGTCCCTTAAGATAATGCTCGATG	GGATTTTGTTTCTGTTTCTAGCCAACTCCGGTAAAACCTGATAATGAGTGTCAGTCCCTTAAGATAATGCTCGATG	GGATTTTGTTTCTGTTTCTAGCCAACTCCGGTAAAACCTGATAATGAGTGTCAGTCCCTTAAGATAATGCTCGATG	GGATTTTGTTTCTGTTTCTAGCCAACTCCGGTAAAACCTGATAATGAGTGTCAGTCCCTTAAGATAATGCTCGATG	GGATTTTGTTTCTGTTTCTAGCCAACTCCGGTAAAACCTGATAATGAGTGTCAGTCCCTTAAGATAATGCTCGATGGATTTTGTTTCTGTTTCTAGCCAACTCCGGTAAAACCTGATAATGAGTGTCAGTCCCTTAAGATAATGCTCGAT	GGATTTTGTTTCTGTTTCTAGCCAACTCCGGTAAAACCTGATAATGAGTGTCAGTCCCTTAAGATAATGCTCGATG	GGATTTTGTTTCTGTTTCTAGCCAACTCCGGTAAAACCTGATAATGAGTGTCAGTCCCTTAAGATAATGCTCGATG	pycom17g15970	GO:0006352;GO:0046982	Biological Process:DNA-templated transcription, initiation;Molecular Function:protein heterodimerization activity	IPR003162;IPR009072	Transcription initiation factor TAFII31;Histone-fold	K03133	transcription initiation factor TFIID subunit 9B	ko01522;ko03022	Endocrine resistance;Basal transcription factors
Chr15	5651873	A	ATTGATTTTTGTAAGTTTCTGTTTTGTTCC	INDEL	HIGH	splice_acceptor_variant&intron_variant	c.111-3_111-2insTTGATTTTTGTAAGTTTCTGTTTTGTTCC	-	AA	AATTGATTTTTGTAAGTTTCTGTTTTGTTCC	AATTGATTTTTGTAAGTTTCTGTTTTGTTCC	AATTGATTTTTGTAAGTTTCTGTTTTGTTCC	AATTGATTTTTGTAAGTTTCTGTTTTGTTCC	AATTGATTTTTGTAAGTTTCTGTTTTGTTCC	AATTGATTTTTGTAAGTTTCTGTTTTGTTCC	AA	pycom15g08790	GO:0072546;GO:0005515	Cellular Component:ER membrane protein complex;Molecular Function:protein binding	IPR002372;IPR011047;IPR011678;IPR015943;IPR026895	Pyrrolo-quinoline quinone repeat;Quinoprotein alcohol dehydrogenase-like superfamily;ER membrane protein complex subunit 1, C-terminal;WD40/YVTN repeat-like-containing domain superfamily;ER membrane protein complex subunit 1	K23562	ER membrane protein complex subunit 1	ko01522	Endocrine resistance
Chr1	7413195	C	CCTCAAAAGGCCTATAATATAACTTTGAAGGAAAAGGAACCCACTCAGGTGGGACAGTAAAGTG	INDEL	HIGH	splice_acceptor_variant&intron_variant	c.466-1_466insCACTTTACTGTCCCACCTGAGTGGGTTCCTTTTCCTTCAAAGTTATATTATAGGCCTTTTGAG	-	CC	CCCTCAAAAGGCCTATAATATAACTTTGAAGGAAAAGGAACCCACTCAGGTGGGACAGTAAAGTG	CCCTCAAAAGGCCTATAATATAACTTTGAAGGAAAAGGAACCCACTCAGGTGGGACAGTAAAGTG	CCCTCAAAAGGCCTATAATATAACTTTGAAGGAAAAGGAACCCACTCAGGTGGGACAGTAAAGTG	CCCTCAAAAGGCCTATAATATAACTTTGAAGGAAAAGGAACCCACTCAGGTGGGACAGTAAAGTG	CCCTCAAAAGGCCTATAATATAACTTTGAAGGAAAAGGAACCCACTCAGGTGGGACAGTAAAGTG	CCCTCAAAAGGCCTATAATATAACTTTGAAGGAAAAGGAACCCACTCAGGTGGGACAGTAAAGTG	CCCTCAAAAGGCCTATAATATAACTTTGAAGGAAAAGGAACCCACTCAGGTGGGACAGTAAAGTG	pycom01g06860	GO:0016758	Molecular Function:transferase activity, transferring hexosyl groups	IPR002213	UDP-glucuronosyl/UDP-glucosyltransferase	-	-	-	-
Chr9	2045076	C	CTAAGGAAAACAATAGTCATGCGCATTGTGAATAAATCTGGTCAA	INDEL	HIGH	splice_acceptor_variant&intron_variant	c.913-2_913-1insTTGACCAGATTTATTCACAATGCGCATGACTATTGTTTTCCTTA	-	CC	CCTAAGGAAAACAATAGTCATGCGCATTGTGAATAAATCTGGTCAA	CCTAAGGAAAACAATAGTCATGCGCATTGTGAATAAATCTGGTCAA	CCTAAGGAAAACAATAGTCATGCGCATTGTGAATAAATCTGGTCAA	CCTAAGGAAAACAATAGTCATGCGCATTGTGAATAAATCTGGTCAA	CC	CCTAAGGAAAACAATAGTCATGCGCATTGTGAATAAATCTGGTCAA	CCTAAGGAAAACAATAGTCATGCGCATTGTGAATAAATCTGGTCAA	pycom09g02770	GO:0005515;GO:0008270	Molecular Function:protein binding;Molecular Function:zinc ion binding	IPR000315;IPR010402	B-box-type zinc finger;CCT domain	-	-	-	-
Chr2	9528374	C	CTACACAAAAAGGAAGATTTTTTTTTAAAAGTA	INDEL	HIGH	splice_acceptor_variant&intron_variant	c.157-2_157-1insTACTTTTAAAAAAAAATCTTCCTTTTTGTGTA	-	CC	CCTACACAAAAAGGAAGATTTTTTTTTAAAAGTA	CCTACACAAAAAGGAAGATTTTTTTTTAAAAGTA	CCTACACAAAAAGGAAGATTTTTTTTTAAAAGTA	CCTACACAAAAAGGAAGATTTTTTTTTAAAAGTA	CCTACACAAAAAGGAAGATTTTTTTTTAAAAGTA	CCTACACAAAAAGGAAGATTTTTTTTTAAAAGTA	CCTACACAAAAAGGAAGATTTTTTTTTAAAAGTA	pycom02g12940	GO:0006914	Biological Process:autophagy	IPR012445	Autophagy-related protein 101	K19730	autophagy-related protein 101	ko01522;ko04136;ko04140;ko04211	Endocrine resistance;Autophagy - other;Autophagy - animal;Longevity regulating pathway
Chr7	4020911	G	GTTGGCGCGTTACTAATTGAACT	INDEL	HIGH	splice_acceptor_variant&intron_variant	c.218-3_218-2insTTGGCGCGTTACTAATTGAACT	-	GG	GG	GG	GG	GGTTGGCGCGTTACTAATTGAACT	GGTTGGCGCGTTACTAATTGAACT	GGTTGGCGCGTTACTAATTGAACT	GG	pycom07g04690	-	-	IPR003226	Metal-dependent protein hydrolase	-	-	-	-
Chr13	20669769	T	TGCCC	INDEL	HIGH	splice_acceptor_variant&intron_variant	c.1413-3_1413-2insGCCC	-	TT	TTGCCC	TTGCCC	TTGCCC	TTGCCC	TTGCCC	TTGCCC	TTGCCC	pycom13g22860	GO:0005975;GO:0016773	Biological Process:carbohydrate metabolic process;Molecular Function:phosphotransferase activity, alcohol group as acceptor	IPR006003;IPR018484;IPR018485	FGGY carbohydrate kinase, pentulose kinase;Carbohydrate kinase, FGGY, N-terminal;Carbohydrate kinase, FGGY, C-terminal	-	-	-	-
Chr9	18378909	CTT	C	INDEL	HIGH	splice_acceptor_variant&splice_region_variant&intron_variant	c.297-3_297-2delAA	-	CC	CTTC	CTTC	CTTC	CTTC	CTTC	CTTC	CTTC	pycom09g17850	-	-	-	-	-	-	-	-
Chr5	25128127	TGATGGCCTGGTTGACGTCA	T	INDEL	HIGH	splice_acceptor_variant&splice_region_variant&intron_variant	c.589-20_589-2delGATGGCCTGGTTGACGTCA	-	TGATGGCCTGGTTGACGTCATGATGGCCTGGTTGACGTCA	TGATGGCCTGGTTGACGTCATGATGGCCTGGTTGACGTCA	TGATGGCCTGGTTGACGTCAT	TGATGGCCTGGTTGACGTCATGATGGCCTGGTTGACGTCA	TGATGGCCTGGTTGACGTCATGATGGCCTGGTTGACGTCA	TGATGGCCTGGTTGACGTCAT	TGATGGCCTGGTTGACGTCAT	TGATGGCCTGGTTGACGTCATGATGGCCTGGTTGACGTCA	pycom05g23090	-	-	-	-	-	-	-	-
Chr2	16614570	AGAGAGAGAGAAGGTAGAGAGAAG	A	INDEL	HIGH	splice_donor_variant&disruptive_inframe_deletion&splice_region_variant&intron_variant	c.2346_2357+11delGAGAGAGAGAAGGTAGAGAGAAG	p.Arg783_Arg786del	AGAGAGAGAGAAGGTAGAGAGAAGA	AGAGAGAGAGAAGGTAGAGAGAAGA	AGAGAGAGAGAAGGTAGAGAGAAGA	AGAGAGAGAGAAGGTAGAGAGAAGA	AGAGAGAGAGAAGGTAGAGAGAAGAGAGAGAGAGAAGGTAGAGAGAAG	AGAGAGAGAGAAGGTAGAGAGAAGA	AGAGAGAGAGAAGGTAGAGAGAAGA	AGAGAGAGAGAAGGTAGAGAGAAGA	pycom02g18420	-	-	-	-	-	-	-	-
Chr4	2279837	A	AGG	INDEL	HIGH	splice_donor_variant&intron_variant	c.106_106+1insGG	-	AA	AAGG	AAGG	AAGG	AAGG	AAGG	AAGG	AAGG	pycom04g02560	-	-	-	-	-	-	-	-
Chr4	17085367	CA	C	INDEL	HIGH	splice_donor_variant&intron_variant	c.171+2delT	-	CACA	CAC	CAC	CAC	CAC	CAC	CAC	CAC	pycom04g14190	GO:0045454;GO:0009055;GO:0015035	Biological Process:cell redox homeostasis;Molecular Function:electron transfer activity;Molecular Function:protein disulfide oxidoreductase activity	IPR002109;IPR004480;IPR036249	Glutaredoxin;Monothiol glutaredoxin-related;Thioredoxin-like superfamily	-	-	-	-
Chr11	10674612	C	CACGT	INDEL	HIGH	splice_donor_variant&intron_variant	c.405+2_405+3insACGT	-	CC	CCACGT	CCACGT	CCACGT	CCACGT	CCACGT	CCACGT	CCACGT	pycom11g11880	GO:0030001;GO:0046872	Biological Process:metal ion transport;Molecular Function:metal ion binding	IPR006121;IPR036163	Heavy metal-associated domain, HMA;Heavy metal-associated domain superfamily	-	-	-	-
Chr4	22354762	C	CATTCCAAGTAAAG	INDEL	HIGH	splice_donor_variant&intron_variant	c.222_222+1insATTCCAAGTAAAG	-	CC	CCATTCCAAGTAAAG	CCATTCCAAGTAAAG	CCATTCCAAGTAAAG	CCATTCCAAGTAAAG	CC	CCATTCCAAGTAAAG	CCATTCCAAGTAAAG	pycom04g20950	-	-	-	-	-	-	-	-
Chr13	20938506	G	GATTTAATC	INDEL	HIGH	splice_donor_variant&intron_variant	c.51_51+1insATTTAATC	-	GG	GATTTAATCGATTTAATC	GATTTAATCGATTTAATC	GATTTAATCGATTTAATC	GATTTAATCGATTTAATC	GATTTAATCGATTTAATC	GATTTAATCGATTTAATC	GATTTAATCGATTTAATC	pycom13g23340	-	-	-	-	-	-	-	-
Chr12	2450974	G	GAAAA	INDEL	HIGH	splice_donor_variant&intron_variant	c.659+1_659+2insAAAA	-	GG	GG	GG	GG	GGAAAA	GG	GG	GG	pycom12g02710	-	-	IPR026992;IPR027443	Non-haem dioxygenase N-terminal domain;Isopenicillin N synthase-like	-	-	-	-
Chr10	4212667	GT	G	INDEL	HIGH	splice_donor_variant&intron_variant	c.587+2delT	-	GG	GG	GG	GG	GTG	GG	GG	GG	pycom10g03940	-	-	IPR029466	No apical meristem-associated, C-terminal domain	-	-	-	-
Chr4	18773221	G	GACGACACTGGCTTGTTCATTGTTGTGA	INDEL	HIGH	splice_donor_variant&intron_variant	c.381+2_381+3insTCACAACAATGAACAAGCCAGTGTCGT	-	GG	GG	GGACGACACTGGCTTGTTCATTGTTGTGA	GG	GG	GGACGACACTGGCTTGTTCATTGTTGTGA	GACGACACTGGCTTGTTCATTGTTGTGAGACGACACTGGCTTGTTCATTGTTGTGA	GGACGACACTGGCTTGTTCATTGTTGTGA	pycom04g16050	GO:0047262;GO:0016757	Molecular Function:polygalacturonate 4-alpha-galacturonosyltransferase activity;Molecular Function:transferase activity, transferring glycosyl groups	IPR002495;IPR029044;IPR029993	Glycosyl transferase, family 8;Nucleotide-diphospho-sugar transferases;Plant galacturonosyltransferase GAUT	K13648	alpha-1,4-galacturonosyltransferase [EC:2.4.1.43]	ko00520;ko01522	Amino sugar and nucleotide sugar metabolism;Endocrine resistance
Chr15	20671971	G	GGAATTCTATTTCGTAAAAGTAAAAACACCACCAAGACA	INDEL	HIGH	splice_donor_variant&intron_variant	c.3_3+1insGAATTCTATTTCGTAAAAGTAAAAACACCACCAAGACA	-	GG	GGAATTCTATTTCGTAAAAGTAAAAACACCACCAAGACAGGAATTCTATTTCGTAAAAGTAAAAACACCACCAAGACA	GGGAATTCTATTTCGTAAAAGTAAAAACACCACCAAGACA	GGGAATTCTATTTCGTAAAAGTAAAAACACCACCAAGACA	GGGAATTCTATTTCGTAAAAGTAAAAACACCACCAAGACA	GGGAATTCTATTTCGTAAAAGTAAAAACACCACCAAGACA	GGGAATTCTATTTCGTAAAAGTAAAAACACCACCAAGACA	GGGAATTCTATTTCGTAAAAGTAAAAACACCACCAAGACA	pycom15g26030	GO:0008356;GO:0048366;GO:0009956;GO:0005634;GO:0003700;GO:0043565	Biological Process:asymmetric cell division;Biological Process:leaf development;Biological Process:radial pattern formation;Cellular Component:nucleus;Molecular Function:DNA-binding transcription factor activity;Molecular Function:sequence-specific DNA binding	IPR005202;IPR030019	Transcription factor GRAS;Protein short-root	-	-	-	-
Chr12	6183564	G	GGT	INDEL	HIGH	splice_donor_variant&intron_variant	c.5+1_5+2insGT	-	GG	GGGT	GGGT	GGGT	GGGT	GGGT	GGGT	GGGT	pycom12g06100	GO:0005525;GO:0003924	Molecular Function:GTP binding;Molecular Function:GTPase activity	IPR000795;IPR004161;IPR005225;IPR009000;IPR027417;IPR035647	Transcription factor, GTP-binding domain;Translation elongation factor EFTu-like, domain 2;Small GTP-binding protein domain;Translation protein, beta-barrel domain superfamily;P-loop containing nucleoside triphosphate hydrolase;EF-G domain III/V-like	-	-	ko01522	Endocrine resistance
Chr15	33145890	G	GGTAA	INDEL	HIGH	splice_donor_variant&intron_variant	c.1950_1950+1insGTAA	-	GG	GGGTAA	GGGTAA	GGGTAA	GGGTAA	GGGTAA	GGGTAA	GGGTAA	pycom15g33660	GO:0005975;GO:0003824;GO:0004553	Biological Process:carbohydrate metabolic process;Molecular Function:catalytic activity;Molecular Function:hydrolase activity, hydrolyzing O-glycosyl compounds	IPR004193;IPR006047;IPR013780;IPR013783;IPR014756;IPR017853	Glycoside hydrolase, family 13, N-terminal;Glycosyl hydrolase, family 13, catalytic domain;Glycosyl hydrolase, all-beta;Immunoglobulin-like fold;Immunoglobulin E-set;Glycoside hydrolase superfamily	K01214	isoamylase [EC:3.2.1.68]	ko00500	Starch and sucrose metabolism
Chr4	1116878	G	GTATACCTCTCTGATTTTACGTGGTGATGAATATAATGTGGCTTAGAAGCTGC	INDEL	HIGH	splice_donor_variant&intron_variant	c.970+1_970+2insTATACCTCTCTGATTTTACGTGGTGATGAATATAATGTGGCTTAGAAGCTGC	-	GG	GGTATACCTCTCTGATTTTACGTGGTGATGAATATAATGTGGCTTAGAAGCTGC	GGTATACCTCTCTGATTTTACGTGGTGATGAATATAATGTGGCTTAGAAGCTGC	GGTATACCTCTCTGATTTTACGTGGTGATGAATATAATGTGGCTTAGAAGCTGC	GG	GG	GGTATACCTCTCTGATTTTACGTGGTGATGAATATAATGTGGCTTAGAAGCTGC	GGTATACCTCTCTGATTTTACGTGGTGATGAATATAATGTGGCTTAGAAGCTGC	pycom04g01250	GO:0046872;GO:0003676	Molecular Function:metal ion binding;Molecular Function:nucleic acid binding	IPR000504;IPR000571;IPR012677;IPR013783;IPR014756;IPR017868;IPR035979	RNA recognition motif domain;Zinc finger, CCCH-type;Nucleotide-binding alpha-beta plait domain superfamily;Immunoglobulin-like fold;Immunoglobulin E-set;Filamin/ABP280 repeat-like;RNA-binding domain superfamily	-	-	-	-
Chr4	22651332	G	GTCTCTCTCTCTC	INDEL	HIGH	splice_donor_variant&intron_variant	c.136+1_136+2insTCTCTCTCTCTC	-	GG	GGTCTCTCTCTCTC	GGTCTCTCTCTCTC	GGTCTCTCTCTCTC	GGTCTCTCTCTCTC	GGTCTCTCTCTCTC	GGTCTCTCTCTCTC	GGTCTCTCTCTCTC	pycom04g21520	-	-	IPR000095;IPR036936	CRIB domain;CRIB domain superfamily	-	-	-	-
Chr4	5735837	G	GTGAGTACGTAAAA	INDEL	HIGH	splice_donor_variant&intron_variant	c.527+1_527+2insTGAGTACGTAAAA	-	GG	GGTGAGTACGTAAAA	GGTGAGTACGTAAAA	GGTGAGTACGTAAAA	GGTGAGTACGTAAAA	GGTGAGTACGTAAAA	GGTGAGTACGTAAAA	GGTGAGTACGTAAAA	pycom04g05880	GO:0006260;GO:0005524;GO:0003677	Biological Process:DNA replication;Molecular Function:ATP binding;Molecular Function:DNA binding	IPR003959;IPR008921;IPR013748;IPR027417	ATPase, AAA-type, core;DNA polymerase III, clamp loader complex, gamma/delta/delta subunit, C-terminal;Replication factor C, C-terminal;P-loop containing nucleoside triphosphate hydrolase	K10755	replication factor C subunit 2/4	ko01522;ko03030;ko03420;ko03430	Endocrine resistance;DNA replication;Nucleotide excision repair;Mismatch repair
Chr3	19873901	GT	G	INDEL	HIGH	splice_donor_variant&intron_variant	c.2328+2delT	-	GG	GTGT	GTGT	GTG	GTG	GTGT	GTGT	GTG	pycom03g19180	GO:0015074;GO:0003676;GO:0008270	Biological Process:DNA integration;Molecular Function:nucleic acid binding;Molecular Function:zinc ion binding	IPR001584;IPR001878;IPR012337;IPR013103;IPR025724;IPR036397	Integrase, catalytic core;Zinc finger, CCHC-type;Ribonuclease H-like superfamily;Reverse transcriptase, RNA-dependent DNA polymerase;GAG-pre-integrase domain;Ribonuclease H superfamily	-	-	-	-
Chr4	973963	G	GT	INDEL	HIGH	splice_donor_variant&intron_variant	c.1203+1_1203+2insT	-	GGT	GGT	GTGT	GGT	GGT	GGT	GGT	GTGT	pycom04g01070	GO:0008168	Molecular Function:methyltransferase activity	IPR013216;IPR029063	Methyltransferase type 11;S-adenosyl-L-methionine-dependent methyltransferase	-	-	-	-
Chr15	24615121	G	GTCTC	INDEL	HIGH	splice_donor_variant&intron_variant	c.148+1_148+2insTCTC	-	GGTCTC	GTCTCGTCTC	GTCTCGTCTC	GGTCTC	GTCTCGTCTC	GGTCTC	GTCTCGTCTC	GTCTCGTCTC	pycom15g28550	-	-	-	-	-	-	-	-
Chr4	20301638	G	GTCTCTCTCTCTCTC	INDEL	HIGH	splice_donor_variant&intron_variant	c.385+1_385+2insTCTCTCTCTCTCTC	-	GGTCTCTCTCTCTCTC	GGTCTCTCTCTCTCTC	GGTCTCTCTCTCTCTC	GGTCTCTCTCTCTCTC	GGTCTCTCTCTCTCTC	GG	GGTCTCTCTCTCTCTC	GGTCTCTCTCTCTCTC	pycom04g18170	-	-	-	-	-	-	ko01522	Endocrine resistance
Chr15	14707106	GT	G	INDEL	HIGH	splice_donor_variant&intron_variant	c.1432+2delT	-	GTG	GG	GG	GTG	GTG	GTGT	GG	GTG	pycom15g20520	-	-	IPR013057	Amino acid transporter, transmembrane domain	K14209	solute carrier family 36 (proton-coupled amino acid transporter)	ko01522;ko04138;ko04974	Endocrine resistance;Autophagy - yeast;Protein digestion and absorption
Chr6	15654685	G	GT	INDEL	HIGH	splice_donor_variant&intron_variant	c.2295+1_2295+2insT	-	GTGT	GGT	GGT	GGT	GGT	GGT	GGT	GGT	pycom06g10310	GO:0006508;GO:0005524;GO:0004222	Biological Process:proteolysis;Molecular Function:ATP binding;Molecular Function:metalloendopeptidase activity	IPR000642;IPR003959;IPR027417;IPR037219;IPR041569	Peptidase M41;ATPase, AAA-type, core;P-loop containing nucleoside triphosphate hydrolase;Peptidase M41-like;AAA ATPase, AAA+ lid domain	-	-	-	-
Chr4	1982701	CCTACCCA	C	INDEL	HIGH	splice_donor_variant&splice_region_variant&intron_variant	c.216+2_216+8delTGGGTAG	-	CCTACCCAC	CC	CCTACCCAC	CCTACCCAC	CCTACCCAC	CCTACCCAC	CCTACCCAC	CCTACCCAC	pycom04g02220	-	-	IPR023210;IPR036812	NADP-dependent oxidoreductase domain;NADP-dependent oxidoreductase domain superfamily	-	-	-	-
Chr5	1133777	GTCTCTCTCTCTCTCTC	G	INDEL	HIGH	splice_donor_variant&splice_region_variant&intron_variant	c.183+2_183+17delTCTCTCTCTCTCTCTC	-	GTCTCTCTCTCTCTCTCG	GTCTCTCTCTCTCTCTCG	GTCTCTCTCTCTCTCTCG	GTCTCTCTCTCTCTCTCG	GTCTCTCTCTCTCTCTCGTCTCTCTCTCTCTCTC	GTCTCTCTCTCTCTCTCG	GTCTCTCTCTCTCTCTCG	GTCTCTCTCTCTCTCTCG	pycom05g00960	-	-	IPR032710	NTF2-like domain superfamily	-	-	-	-
Chr1	485238	TATCAATCATG	T	INDEL	HIGH	start_lost&conservative_inframe_deletion	c.-7_3delATCAATCATG	p.Met1del	TATCAATCATGTATCAATCATG	TATCAATCATGT	TATCAATCATGT	TATCAATCATGT	TATCAATCATGT	TATCAATCATGT	TATCAATCATGT	TATCAATCATGT	pycom01g00410	-	-	-	-	-	-	-	-
Chr5	21060295	TTTTATG	T	INDEL	HIGH	start_lost&conservative_inframe_deletion	c.-3_3delTTTATG	p.Met1del	TTTTATGTTTTATG	TTTTATGT	TTTTATGT	TTTTATGT	TTTTATGT	TTTTATGT	TTTTATGT	TTTTATGT	pycom05g17980	-	-	-	-	-	-	-	-
Chr9	16952555	C	CAACGAA	INDEL	HIGH	start_lost&disruptive_inframe_insertion	c.2_3insTTCGTT	p.Met1delinsIleSerLeu	CC	CCAACGAA	CCAACGAA	CCAACGAA	CCAACGAA	CC	CCAACGAA	CCAACGAA	pycom09g16640	-	-	IPR004158	Protein of unknown function DUF247, plant	-	-	-	-
Chr8	20414056	A	AAGGTCAATGGTTCTCTAGAAAGCTGTTTTCAAAGAAAAATCCCTAAAGAAG	INDEL	HIGH	stop_gained&conservative_inframe_insertion	c.33_34insGGTCAATGGTTCTCTAGAAAGCTGTTTTCAAAGAAAAATCCCTAAAGAAGA	p.Glu11_Ser12insGlyGlnTrpPheSerArgLysLeuPheSerLysLysAsnProTerArgArg	AA	AAAGGTCAATGGTTCTCTAGAAAGCTGTTTTCAAAGAAAAATCCCTAAAGAAG	AAAGGTCAATGGTTCTCTAGAAAGCTGTTTTCAAAGAAAAATCCCTAAAGAAG	AAAGGTCAATGGTTCTCTAGAAAGCTGTTTTCAAAGAAAAATCCCTAAAGAAG	AAAGGTCAATGGTTCTCTAGAAAGCTGTTTTCAAAGAAAAATCCCTAAAGAAG	AAAGGTCAATGGTTCTCTAGAAAGCTGTTTTCAAAGAAAAATCCCTAAAGAAG	AAAGGTCAATGGTTCTCTAGAAAGCTGTTTTCAAAGAAAAATCCCTAAAGAAG	AAAGGTCAATGGTTCTCTAGAAAGCTGTTTTCAAAGAAAAATCCCTAAAGAAG	pycom08g20740	GO:0005515	Molecular Function:protein binding	IPR001611;IPR013210;IPR032675	Leucine-rich repeat;Leucine-rich repeat-containing N-terminal, plant-type;Leucine-rich repeat domain superfamily	-	-	-	-
Chr6	21876674	T	TATA	INDEL	HIGH	stop_gained&conservative_inframe_insertion	c.300_301insTAA	p.Ile100_Pro101insTer	TATATATA	TTATA	TTATA	TTATA	TTATA	TTATA	TTATA	TTATA	pycom06g17950	-	-	-	-	K04460	serine/threonine-protein phosphatase 5 [EC:3.1.3.16]	ko01522;ko04010	Endocrine resistance;MAPK signaling pathway
Chr16	12279762	T	TGTAGAATTGATATCATATCTTTATTATTCAATCTGATTGCTTTATATACATCTTACA	INDEL	HIGH	stop_gained&conservative_inframe_insertion	c.259_260insTGTAAGATGTATATAAAGCAATCAGATTGAATAATAAAGATATGATATCAATTCTAC	p.Asp87delinsValTerAspValTyrLysAlaIleArgLeuAsnAsnLysAspMetIleSerIleLeuHis	TT	TT	TT	TT	TT	TT	TTGTAGAATTGATATCATATCTTTATTATTCAATCTGATTGCTTTATATACATCTTACA	TT	pycom16g16330	GO:0005515	Molecular Function:protein binding	IPR002885;IPR011990	Pentatricopeptide repeat;Tetratricopeptide-like helical domain superfamily	-	-	-	-
Chr3	19747997	T	TATGTGTGGTTTCATGGTTTTGAGC	INDEL	HIGH	stop_gained&conservative_inframe_insertion	c.969_970insTGTGTGGTTTCATGGTTTTGAGCA	p.Val323_Gly324insCysValValSerTrpPheTerAla	TT	TTATGTGTGGTTTCATGGTTTTGAGC	TTATGTGTGGTTTCATGGTTTTGAGC	TTATGTGTGGTTTCATGGTTTTGAGC	TTATGTGTGGTTTCATGGTTTTGAGC	TTATGTGTGGTTTCATGGTTTTGAGC	TTATGTGTGGTTTCATGGTTTTGAGC	TTATGTGTGGTTTCATGGTTTTGAGC	pycom03g18940	-	-	-	-	-	-	-	-
Chr17	14796018	T	TTGAAAGATGAGATGTATTAACATAAAAACTCAAATAATCACATCC	INDEL	HIGH	stop_gained&conservative_inframe_insertion	c.690_691insTGAAAGATGAGATGTATTAACATAAAAACTCAAATAATCACATCC	p.Ser230_Ala231insTerLysMetArgCysIleAsnIleLysThrGlnIleIleThrSer	TT	TTTGAAAGATGAGATGTATTAACATAAAAACTCAAATAATCACATCC	TTTGAAAGATGAGATGTATTAACATAAAAACTCAAATAATCACATCC	TTTGAAAGATGAGATGTATTAACATAAAAACTCAAATAATCACATCC	TT	TTTGAAAGATGAGATGTATTAACATAAAAACTCAAATAATCACATCC	TTTGAAAGATGAGATGTATTAACATAAAAACTCAAATAATCACATCC	TTTGAAAGATGAGATGTATTAACATAAAAACTCAAATAATCACATCC	pycom17g16790	GO:0003676;GO:0008270	Molecular Function:nucleic acid binding;Molecular Function:zinc ion binding	IPR001878;IPR025312;IPR025452	Zinc finger, CCHC-type;Domain of unknown function DUF4216;Domain of unknown function DUF4218	-	-	-	-
Chr4	1591485	A	ATAATAT	INDEL	HIGH	stop_gained&disruptive_inframe_insertion	c.83_84insATATTA	p.Asn27_Tyr28insTerTyr	AA	AATAATAT	AATAATAT	AATAATAT	AATAATAT	AATAATAT	AATAATAT	AATAATAT	pycom04g01690	-	-	-	-	-	-	-	-
Chr10	15839706	C	CAGT	INDEL	HIGH	stop_gained&disruptive_inframe_insertion	c.1768_1769insAGT	p.Arg590delinsGlnTer	CC	CC	CC	CC	CC	CC	CCAGT	CC	pycom10g12310	GO:0005515	Molecular Function:protein binding	IPR001611;IPR011713;IPR032675;IPR036390	Leucine-rich repeat;Leucine-rich repeat 3;Leucine-rich repeat domain superfamily;Winged helix DNA-binding domain superfamily	-	-	-	-
Chr3	3525860	C	CCCACTAGTAGGAAAAACACTTTGCGCGACCAAATTTGCTTCGTCGCGCAAGTTTCCGTCGCGCAAACATATTTTTCTACTAGTG	INDEL	HIGH	stop_gained&disruptive_inframe_insertion	c.52_53insACTAGTAGGAAAAACACTTTGCGCGACCAAATTTGCTTCGTCGCGCAAGTTTCCGTCGCGCAAACATATTTTTCTACTAGTGCC	p.Ala17_Leu18insHisTerTerGluLysHisPheAlaArgProAsnLeuLeuArgArgAlaSerPheArgArgAlaAsnIlePhePheTyrTerCys	CC	CC	CC	CC	CC	CC	CCCCACTAGTAGGAAAAACACTTTGCGCGACCAAATTTGCTTCGTCGCGCAAGTTTCCGTCGCGCAAACATATTTTTCTACTAGTG	CCCCACTAGTAGGAAAAACACTTTGCGCGACCAAATTTGCTTCGTCGCGCAAGTTTCCGTCGCGCAAACATATTTTTCTACTAGTG	pycom03g04530	-	-	IPR025322	Protein of unknown function DUF4228, plant	-	-	-	-
Chr17	19779044	C	CCACTGGTAAAAAAGAAATCAACAGCGATGATGT	INDEL	HIGH	stop_gained&disruptive_inframe_insertion	c.326_327insACATCATCGCTGTTGATTTCTTTTTTACCAGTG	p.Ser108_Trp109insTerHisHisArgCysTerPheLeuPheTyrGln	CC	CCCACTGGTAAAAAAGAAATCAACAGCGATGATGT	CCCACTGGTAAAAAAGAAATCAACAGCGATGATGT	CCCACTGGTAAAAAAGAAATCAACAGCGATGATGT	CCCACTGGTAAAAAAGAAATCAACAGCGATGATGT	CCCACTGGTAAAAAAGAAATCAACAGCGATGATGT	CCCACTGGTAAAAAAGAAATCAACAGCGATGATGT	CCCACTGGTAAAAAAGAAATCAACAGCGATGATGT	pycom17g21410	GO:0005515	Molecular Function:protein binding	IPR001810;IPR018000;IPR036047	F-box domain;Neurotransmitter-gated ion-channel, conserved site;F-box-like domain superfamily	-	-	-	-
Chr13	22933100	C	CCTA	INDEL	HIGH	stop_gained&disruptive_inframe_insertion	c.899_900insCTA	p.Thr300_Phe301insTer	CC	CCCTA	CCCTA	CCCTA	CCCTA	CCCTA	CCCTA	CCCTA	pycom13g26220	-	-	-	-	-	-	-	-
Chr3	9704300	G	GGAGTGCAGGTGAATCCATTTTCACGAACCCATCATTAAAAACAGGAATTGTGAAAATGAATTC	INDEL	HIGH	stop_gained&disruptive_inframe_insertion	c.104_105insGAATTCATTTTCACAATTCCTGTTTTTAATGATGGGTTCGTGAAAATGGATTCACCTGCACTC	p.Asn35delinsLysAsnSerPheSerGlnPheLeuPheLeuMetMetGlySerTerLysTrpIleHisLeuHisSer	GG	GG	GG	GG	GG	GG	GGGAGTGCAGGTGAATCCATTTTCACGAACCCATCATTAAAAACAGGAATTGTGAAAATGAATTC	GG	pycom03g10510	-	-	-	-	-	-	-	-
Chr14	20886042	G	GACAAATTGACATATTGAATCC	INDEL	HIGH	stop_gained&disruptive_inframe_insertion	c.46_47insCAAATTGACATATTGAATCCA	p.Leu15_Lys16insThrAsnTerHisIleGluSer	GG	GGACAAATTGACATATTGAATCC	GGACAAATTGACATATTGAATCC	GGACAAATTGACATATTGAATCC	GGACAAATTGACATATTGAATCC	GGACAAATTGACATATTGAATCC	GGACAAATTGACATATTGAATCC	GGACAAATTGACATATTGAATCC	pycom14g19620	GO:0003755	Molecular Function:peptidyl-prolyl cis-trans isomerase activity	IPR001179	FKBP-type peptidyl-prolyl cis-trans isomerase domain	-	-	-	-
Chr5	3740778	G	GCTCAAAATAGGTATGCTCATTGTCATT	INDEL	HIGH	stop_gained&disruptive_inframe_insertion	c.1016_1017insATAGGTATGCTCATTGTCATTCTCAAA	p.Ser338_Asn339insLysTerValCysSerLeuSerPheSer	GG	GGCTCAAAATAGGTATGCTCATTGTCATT	GGCTCAAAATAGGTATGCTCATTGTCATT	GGCTCAAAATAGGTATGCTCATTGTCATT	GGCTCAAAATAGGTATGCTCATTGTCATT	GGCTCAAAATAGGTATGCTCATTGTCATT	GGCTCAAAATAGGTATGCTCATTGTCATT	GGCTCAAAATAGGTATGCTCATTGTCATT	pycom05g03240	GO:0016311;GO:0006470;GO:0016791;GO:0004725	Biological Process:dephosphorylation;Biological Process:protein dephosphorylation;Molecular Function:phosphatase activity;Molecular Function:protein tyrosine phosphatase activity	IPR000242;IPR000387;IPR016130;IPR029021	PTP type protein phosphatase;Tyrosine specific protein phosphatases domain;Protein-tyrosine phosphatase, active site;Protein-tyrosine phosphatase-like	-	-	-	-
Chr14	6150331	T	TACTTTTGTAGACATCGAAATTTCGGTGAAATGAATGTTAACCAATAATTAAGAATTTTCCGTGTTTACA	INDEL	HIGH	stop_gained&disruptive_inframe_insertion	c.647_648insTGTAGACATCGAAATTTCGGTGAAATGAATGTTAACCAATAATTAAGAATTTTCCGTGTTTACAACTTT	p.Thr215_Leu216insPheValAspIleGluIleSerValLysTerMetLeuThrAsnAsnTerGluPheSerValPheThrThr	TT	TTACTTTTGTAGACATCGAAATTTCGGTGAAATGAATGTTAACCAATAATTAAGAATTTTCCGTGTTTACA	TTACTTTTGTAGACATCGAAATTTCGGTGAAATGAATGTTAACCAATAATTAAGAATTTTCCGTGTTTACA	TTACTTTTGTAGACATCGAAATTTCGGTGAAATGAATGTTAACCAATAATTAAGAATTTTCCGTGTTTACA	TTACTTTTGTAGACATCGAAATTTCGGTGAAATGAATGTTAACCAATAATTAAGAATTTTCCGTGTTTACA	TTACTTTTGTAGACATCGAAATTTCGGTGAAATGAATGTTAACCAATAATTAAGAATTTTCCGTGTTTACA	TTACTTTTGTAGACATCGAAATTTCGGTGAAATGAATGTTAACCAATAATTAAGAATTTTCCGTGTTTACA	TTACTTTTGTAGACATCGAAATTTCGGTGAAATGAATGTTAACCAATAATTAAGAATTTTCCGTGTTTACA	pycom14g06290	GO:0005515	Molecular Function:protein binding	IPR002885;IPR011990	Pentatricopeptide repeat;Tetratricopeptide-like helical domain superfamily	-	-	ko01522	Endocrine resistance
Chr3	262762	T	TTCTTTG	INDEL	HIGH	stop_gained&disruptive_inframe_insertion	c.35_36insTCTTTG	p.Leu12delinsPheLeuTer	TT	TTTCTTTG	TTTCTTTG	TTTCTTTG	TTTCTTTG	TTTCTTTG	TTTCTTTG	TTTCTTTG	pycom03g00310	GO:0005515	Molecular Function:protein binding	IPR001478;IPR011990;IPR013026;IPR019734;IPR036034	PDZ domain;Tetratricopeptide-like helical domain superfamily;Tetratricopeptide repeat-containing domain;Tetratricopeptide repeat;PDZ superfamily	-	-	-	-
Chr9	151554	TCGCTGATC	T	INDEL	HIGH	stop_lost&conservative_inframe_deletion&splice_region_variant	c.583_*2delCGCTGATC	p.Arg195_Ter196del	TCGCTGATCT	TT	TT	TT	TT	TT	TT	TT	pycom09g00170	-	-	-	-	-	-	-	-
Chr15	20161278	A	G	SNP	HIGH	splice_acceptor_variant&intron_variant	c.40-2A>G	-	AA	AG	AG	AG	AG	AG	AG	AG	pycom15g25660	-	-	IPR027806	Harbinger transposase-derived nuclease domain	K23222	nuclease HARBI1 [EC:3.1.-.-]	ko01522	Endocrine resistance
Chr17	14558660	A	G	SNP	HIGH	splice_acceptor_variant&intron_variant	c.392-2A>G	-	AA	AG	AG	AG	AG	AG	AG	AG	pycom17g16430	-	-	-	-	-	-	-	-
Chr2	4614357	A	G	SNP	HIGH	splice_acceptor_variant&intron_variant	c.25-2A>G	-	AA	AG	AG	AG	AG	AG	AG	AG	pycom02g06670	-	-	-	-	-	-	-	-
Chr5	24666060	A	T	SNP	HIGH	splice_acceptor_variant&intron_variant	c.552-2A>T	-	AA	AT	AT	AT	AT	AT	AT	AT	pycom05g22230	-	-	IPR032675	Leucine-rich repeat domain superfamily	-	-	-	-
Chr16	25082352	G	A	SNP	HIGH	splice_acceptor_variant&intron_variant	c.70-1G>A	-	AA	GA	GA	GA	GA	GA	GA	GA	pycom16g23830	GO:0004523;GO:0003676	Molecular Function:RNA-DNA hybrid ribonuclease activity;Molecular Function:nucleic acid binding	IPR002156;IPR036397	Ribonuclease H domain;Ribonuclease H superfamily	-	-	-	-
Chr1	1144070	A	G	SNP	HIGH	splice_acceptor_variant&intron_variant	c.888-2A>G	-	AG	AA	AG	AG	AG	AG	AG	AA	pycom01g01180	-	-	-	-	-	-	-	-
Chr13	21217400	A	G	SNP	HIGH	splice_acceptor_variant&intron_variant	c.1011-2A>G	-	AG	GG	GG	GG	GG	GG	GG	GG	pycom13g23840	-	-	-	-	-	-	-	-
Chr5	23060493	T	C	SNP	HIGH	splice_acceptor_variant&intron_variant	c.500-2A>G	-	CC	CC	CC	CC	CC	CC	TC	TC	pycom05g20250	GO:0048544	Biological Process:recognition of pollen	IPR000858;IPR001480;IPR003609;IPR036426	S-locus glycoprotein domain;Bulb-type lectin domain;PAN/Apple domain;Bulb-type lectin domain superfamily	-	-	-	-
Chr7	25194203	C	T	SNP	HIGH	splice_acceptor_variant&intron_variant	c.1258-1G>A	-	CC	CC	CC	CC	CT	CC	CC	CT	pycom07g24510	GO:0005515	Molecular Function:protein binding	IPR001199;IPR001810;IPR032675;IPR036047;IPR036400	Cytochrome b5-like heme/steroid binding domain;F-box domain;Leucine-rich repeat domain superfamily;F-box-like domain superfamily;Cytochrome b5-like heme/steroid binding domain superfamily	K17278	membrane-associated progesterone receptor component	ko01522	Endocrine resistance
Chr10	18920106	G	C	SNP	HIGH	splice_acceptor_variant&intron_variant	c.1306-1G>C	-	CC	GC	GC	GC	GC	GC	GC	GC	pycom10g15720	GO:0005524	Molecular Function:ATP binding	IPR000330;IPR001650;IPR014001;IPR027417;IPR038718	SNF2-related, N-terminal domain;Helicase, C-terminal;Helicase superfamily 1/2, ATP-binding domain;P-loop containing nucleoside triphosphate hydrolase;SNF2-like, N-terminal domain superfamily	K10841	DNA excision repair protein ERCC-6	ko01522;ko03420	Endocrine resistance;Nucleotide excision repair
Chr11	24745852	T	C	SNP	HIGH	splice_acceptor_variant&intron_variant	c.805-1T>C	-	CC	TC	CC	CC	TC	TC	CC	CC	pycom11g21670	GO:0000413;GO:0003755	Biological Process:protein peptidyl-prolyl isomerization;Molecular Function:peptidyl-prolyl cis-trans isomerase activity	IPR002130;IPR029000	Cyclophilin-type peptidyl-prolyl cis-trans isomerase domain;Cyclophilin-like domain superfamily	K01802	peptidylprolyl isomerase [EC:5.2.1.8]	ko01522	Endocrine resistance
Chr1	1509523	T	C	SNP	HIGH	splice_acceptor_variant&intron_variant	c.412-1T>C	-	CC	TC	TC	TC	TC	TC	TC	TC	pycom01g01590	-	-	IPR041588	Integrase zinc-binding domain	-	-	-	-
Chr11	6723157	C	T	SNP	HIGH	splice_acceptor_variant&intron_variant	c.281-1G>A	-	CT	CC	CC	CC	CT	CC	CC	CC	pycom11g08620	-	-	-	-	-	-	-	-
Chr17	2214585	C	T	SNP	HIGH	splice_acceptor_variant&intron_variant	c.547-1G>A	-	CT	CT	CT	CT	CT	CT	TT	TT	pycom17g03350	GO:0006811;GO:0055085;GO:0016020;GO:0005216	Biological Process:ion transport;Biological Process:transmembrane transport;Cellular Component:membrane;Molecular Function:ion channel activity	IPR005821	Ion transport domain	K05391	cyclic nucleotide gated channel, plant	ko01522;ko04626	Endocrine resistance;Plant-pathogen interaction
Chr2	17205279	G	A	SNP	HIGH	splice_acceptor_variant&intron_variant	c.2369-1G>A	-	GA	AA	GA	AA	AA	AA	AA	AA	pycom02g19350	-	-	-	-	-	-	-	-
Chr13	21972962	G	A	SNP	HIGH	splice_acceptor_variant&intron_variant	c.183-1G>A	-	GA	AA	GA	AA	AA	AA	GA	AA	pycom13g25010	-	-	-	-	-	-	-	-
Chr5	11124061	A	G	SNP	HIGH	splice_acceptor_variant&intron_variant	c.3859-2A>G	-	GG	AG	AG	AG	AG	AG	AG	AG	pycom05g08530	GO:0016758	Molecular Function:transferase activity, transferring hexosyl groups	IPR002213;IPR035595	UDP-glucuronosyl/UDP-glucosyltransferase;UDP-glycosyltransferase family, conserved site	K23260	scopoletin glucosyltransferase [EC:2.4.1.128]	ko00940;ko01522	Phenylpropanoid biosynthesis;Endocrine resistance
Chr5	10873644	A	G	SNP	HIGH	splice_acceptor_variant&intron_variant	c.2213-2A>G	-	GG	AG	GG	GG	GG	AG	GG	GG	pycom05g08140	-	-	-	-	-	-	-	-
Chr11	8320214	G	A	SNP	HIGH	splice_acceptor_variant&intron_variant	c.1849-1G>A	-	GG	GA	GA	GA	GA	GA	GA	GA	pycom11g09910	GO:0007018;GO:0005524;GO:0008017;GO:0003777	Biological Process:microtubule-based movement;Molecular Function:ATP binding;Molecular Function:microtubule binding;Molecular Function:microtubule motor activity	IPR001752;IPR019821;IPR027417;IPR027640;IPR036961	Kinesin motor domain;Kinesin motor domain, conserved site;P-loop containing nucleoside triphosphate hydrolase;Kinesin-like protein;Kinesin motor domain superfamily	-	-	ko01522	Endocrine resistance
Chr5	24666061	G	C	SNP	HIGH	splice_acceptor_variant&intron_variant	c.552-1G>C	-	GG	GC	GC	GC	GC	GC	GC	GC	pycom05g22230	-	-	IPR032675	Leucine-rich repeat domain superfamily	-	-	-	-
Chr5	22500731	A	G	SNP	HIGH	splice_acceptor_variant&intron_variant	c.316-2A>G	-	GG	GG	AG	AG	AG	AG	AG	AG	pycom05g19590	GO:0005515	Molecular Function:protein binding	IPR004045;IPR010987;IPR036249;IPR036282	Glutathione S-transferase, N-terminal;Glutathione S-transferase, C-terminal-like;Thioredoxin-like superfamily;Glutathione S-transferase, C-terminal domain superfamily	K00799	glutathione S-transferase [EC:2.5.1.18]	ko00480;ko00980;ko00982;ko00983;ko01522;ko01524;ko04212;ko05200;ko05204;ko05225;ko05418	Glutathione metabolism;Metabolism of xenobiotics by cytochrome P450;Drug metabolism - cytochrome P450;Drug metabolism - other enzymes;Endocrine resistance;Platinum drug resistance;Longevity regulating pathway - worm;Pathways in cancer;Chemical carcinogenesis;Hepatocellular carcinoma;Fluid shear stress and atherosclerosis
Chr13	24248632	A	G	SNP	HIGH	splice_acceptor_variant&intron_variant	c.62-2A>G	-	GG	GG	GG	AG	GG	GG	GG	GG	pycom13g28390	-	-	IPR017877	Myb-like domain	-	-	-	-
Chr10	15839689	G	A	SNP	HIGH	splice_acceptor_variant&intron_variant	c.1752-1G>A	-	GG	GG	GG	GG	GG	GG	GA	GG	pycom10g12310	GO:0005515	Molecular Function:protein binding	IPR001611;IPR011713;IPR032675;IPR036390	Leucine-rich repeat;Leucine-rich repeat 3;Leucine-rich repeat domain superfamily;Winged helix DNA-binding domain superfamily	-	-	-	-
Chr13	23593588	G	T	SNP	HIGH	splice_acceptor_variant&intron_variant	c.2182-1G>T	-	GG	GT	GT	GT	GT	GT	GT	GT	pycom13g27230	-	-	-	-	-	-	-	-
Chr2	4614358	G	T	SNP	HIGH	splice_acceptor_variant&intron_variant	c.25-1G>T	-	GG	GT	GT	GT	GT	GT	GT	GT	pycom02g06670	-	-	-	-	-	-	-	-
Chr1	679578	T	G	SNP	HIGH	splice_acceptor_variant&intron_variant	c.13-1T>G	-	GG	TG	TG	TG	TG	TG	TG	TG	pycom01g00670	-	-	-	-	-	-	-	-
Chr6	20403326	G	T	SNP	HIGH	splice_acceptor_variant&intron_variant	c.939-1G>T	-	GT	GT	TT	GT	TT	GT	TT	TT	pycom06g15930	GO:0005515	Molecular Function:protein binding	IPR015915	Kelch-type beta propeller	-	-	-	-
Chr12	11440982	T	A	SNP	HIGH	splice_acceptor_variant&intron_variant	c.557-1T>A	-	TA	TA	TA	TT	TA	TA	TT	TA	pycom12g09440	-	-	-	-	-	-	-	-
Chr3	1235755	T	C	SNP	HIGH	splice_acceptor_variant&intron_variant	c.1277-1T>C	-	TC	TC	TC	TC	TC	TT	TT	TC	pycom03g01670	-	-	IPR001480;IPR036426	Bulb-type lectin domain;Bulb-type lectin domain superfamily	-	-	-	-
Chr4	2047831	T	A	SNP	HIGH	splice_acceptor_variant&intron_variant	c.1363-1T>A	-	TT	TA	TA	TA	TT	TA	TA	TA	pycom04g02290	-	-	-	-	-	-	-	-
Chr2	13095717	T	C	SNP	HIGH	splice_acceptor_variant&intron_variant	c.141-2A>G	-	TT	TC	TC	TC	TC	CC	TC	TC	pycom02g16030	-	-	IPR025558	Domain of unknown function DUF4283	-	-	-	-
Chr11	13727315	T	G	SNP	HIGH	splice_acceptor_variant&intron_variant	c.1241-1T>G	-	TT	TG	TG	TG	TG	TG	TG	TG	pycom11g13920	GO:0030145;GO:0045735	Molecular Function:manganese ion binding;Molecular Function:nutrient reservoir activity	IPR001929;IPR006045;IPR011051;IPR014710	Germin;Cupin 1;RmlC-like cupin domain superfamily;RmlC-like jelly roll fold	-	-	-	-
Chr5	10873604	G	A	SNP	HIGH	splice_donor_variant&intron_variant	c.2212+1G>A	-	AA	GA	AA	GA	AA	GA	AA	AA	pycom05g08140	-	-	-	-	-	-	-	-
Chr1	2452750	G	A	SNP	HIGH	splice_donor_variant&intron_variant	c.84+1G>A	-	AA	GA	GA	GA	GA	GA	GA	GA	pycom01g03060	-	-	-	-	-	-	-	-
Chr13	862575	G	A	SNP	HIGH	splice_donor_variant&intron_variant	c.414+2C>T	-	AA	GA	GA	GA	GA	GA	GA	GA	pycom13g01340	-	-	IPR006671;IPR036915;IPR039361	Cyclin, N-terminal;Cyclin-like superfamily;Cyclin	-	-	-	-
Chr6	14253352	G	A	SNP	HIGH	splice_donor_variant&intron_variant	c.631+1G>A	-	AA	GA	GA	GA	GA	GA	GA	GA	pycom06g09060	-	-	-	-	-	-	-	-
Chr17	13528387	C	A	SNP	HIGH	splice_donor_variant&intron_variant	c.963+1G>T	-	CA	CA	CA	AA	CA	CA	CA	CA	pycom17g15500	GO:0003723	Molecular Function:RNA binding	IPR001313;IPR011989;IPR012940;IPR016024;IPR033133	Pumilio RNA-binding repeat;Armadillo-like helical;Nucleic acid binding NABP;Armadillo-type fold;Pumilio homology domain	-	-	ko01522	Endocrine resistance
Chr5	10857237	C	A	SNP	HIGH	splice_donor_variant&intron_variant	c.478+2C>A	-	CC	CA	CA	CA	CA	CA	CA	CA	pycom05g08120	-	-	-	-	-	-	-	-
Chr9	17707800	T	C	SNP	HIGH	splice_donor_variant&intron_variant	c.279+2T>C	-	CC	CC	TC	CC	CC	CC	CC	CC	pycom09g17250	-	-	-	-	-	-	-	-
Chr1	6342919	C	T	SNP	HIGH	splice_donor_variant&intron_variant	c.9+1G>A	-	CC	CT	CT	CT	CT	CT	CT	CT	pycom01g06240	GO:0000786;GO:0003677;GO:0046982	Cellular Component:nucleosome;Molecular Function:DNA binding;Molecular Function:protein heterodimerization activity	IPR000164;IPR007125;IPR009072	Histone H3/CENP-A;Histone H2A/H2B/H3;Histone-fold	K11253	histone H3	ko01522;ko05034;ko05131;ko05202;ko05322	Endocrine resistance;Alcoholism;Shigellosis;Transcriptional misregulation in cancer;Systemic lupus erythematosus
Chr14	3412494	C	T	SNP	HIGH	splice_donor_variant&intron_variant	c.307+1G>A	-	CC	CT	CT	CT	CT	CT	CT	CT	pycom14g03930	GO:0005515	Molecular Function:protein binding	IPR002885;IPR011990	Pentatricopeptide repeat;Tetratricopeptide-like helical domain superfamily	-	-	-	-
Chr17	14390166	C	T	SNP	HIGH	splice_donor_variant&intron_variant	c.1448+2C>T	-	CC	CT	CT	CT	CT	CT	CT	CT	pycom17g16140	-	-	-	-	-	-	-	-
Chr4	20192629	C	T	SNP	HIGH	splice_donor_variant&intron_variant	c.6+1G>A	-	CC	CT	CT	CT	CT	CT	CT	CT	pycom04g18030	-	-	IPR001876;IPR036443	Zinc finger, RanBP2-type;Zinc finger, RanBP2-type superfamily	-	-	-	-
Chr5	25052691	C	T	SNP	HIGH	splice_donor_variant&intron_variant	c.103+2C>T	-	CC	CT	CT	CT	CT	CT	CT	CT	pycom05g22930	-	-	IPR013989	Development/cell death domain	-	-	-	-
Chr13	21921674	T	C	SNP	HIGH	splice_donor_variant&intron_variant	c.478+2T>C	-	CC	TC	TC	CC	TC	CC	CC	CC	pycom13g24950	-	-	IPR005162;IPR021109	Retrotransposon gag domain;Aspartic peptidase domain superfamily	-	-	-	-
Chr3	5972218	T	C	SNP	HIGH	splice_donor_variant&intron_variant	c.29+2T>C	-	CC	TC	TC	TC	TC	TC	TC	TC	pycom03g07510	-	-	-	-	-	-	-	-
Chr2	7538077	C	T	SNP	HIGH	splice_donor_variant&intron_variant	c.616+2C>T	-	CT	CT	TT	CT	CT	CT	CT	CT	pycom02g10740	-	-	-	-	-	-	-	-
Chr8	16162077	G	A	SNP	HIGH	splice_donor_variant&intron_variant	c.54+1G>A	-	GA	GA	GA	AA	GA	GA	GA	GA	pycom08g16270	-	-	-	-	-	-	-	-
Chr1	1154924	G	A	SNP	HIGH	splice_donor_variant&intron_variant	c.1534+1G>A	-	GA	GA	GA	GA	GA	GA	GA	AA	pycom01g01230	-	-	-	-	-	-	-	-
Chr1	1739176	G	A	SNP	HIGH	splice_donor_variant&intron_variant	c.2980+1G>A	-	GA	GA	GA	GA	GA	GG	GA	GA	pycom01g02010	-	-	-	-	-	-	-	-
Chr13	21150645	G	A	SNP	HIGH	splice_donor_variant&intron_variant	c.153+1G>A	-	GA	GG	GG	GG	GG	GG	GG	GG	pycom13g23740	-	-	-	-	-	-	-	-
Chr17	13168149	G	C	SNP	HIGH	splice_donor_variant&intron_variant	c.1830+1G>C	-	GC	GC	GC	GC	GC	CC	GC	GC	pycom17g15270	GO:0016104;GO:0005811;GO:0042300;GO:0016866;GO:0000250	Biological Process:triterpenoid biosynthetic process;Cellular Component:lipid droplet;Molecular Function:beta-amyrin synthase activity;Molecular Function:intramolecular transferase activity;Molecular Function:lanosterol synthase activity	IPR008930;IPR018333;IPR032696	Terpenoid cyclases/protein prenyltransferase alpha-alpha toroid;Squalene cyclase;Squalene cyclase, C-terminal	K15813	beta-amyrin synthase [EC:5.4.99.39]	ko00909	Sesquiterpenoid and triterpenoid biosynthesis
Chr2	16940230	C	G	SNP	HIGH	splice_donor_variant&intron_variant	c.887+2C>G	-	GG	CG	CG	CG	CG	CG	CG	CG	pycom02g18880	-	-	IPR013103	Reverse transcriptase, RNA-dependent DNA polymerase	-	-	-	-
Chr1	2195042	G	A	SNP	HIGH	splice_donor_variant&intron_variant	c.1442+1G>A	-	GG	GA	GA	GA	GA	GA	GA	GA	pycom01g02700	-	-	IPR001841;IPR013083	Zinc finger, RING-type;Zinc finger, RING/FYVE/PHD-type	K19040	E3 ubiquitin-protein ligase ATL10/75/76/77/78 [EC:2.3.2.27]	ko01522	Endocrine resistance
Chr13	14740069	G	A	SNP	HIGH	splice_donor_variant&intron_variant	c.2455+1G>A	-	GG	GA	GA	GA	GA	GA	GA	GA	pycom13g18680	-	-	-	-	-	-	-	-
Chr17	17673839	G	A	SNP	HIGH	splice_donor_variant&intron_variant	c.1302+2C>T	-	GG	GA	GA	GA	GA	GA	GA	GA	pycom17g19720	GO:0003723	Molecular Function:RNA binding	IPR004088;IPR009097;IPR009210;IPR019510;IPR036612	K Homology domain, type 1;Cyclic phosphodiesterase;Activating signal cointegrator 1 complex subunit 1;Protein kinase A anchor protein, nuclear localisation signal domain;K Homology domain, type 1 superfamily	-	-	ko01522	Endocrine resistance
Chr9	7056183	G	A	SNP	HIGH	splice_donor_variant&intron_variant	c.7+2C>T	-	GG	GA	GA	GA	GA	GG	GA	GA	pycom09g08900	GO:0030163;GO:0005737;GO:0005524;GO:0016787	Biological Process:protein catabolic process;Cellular Component:cytoplasm;Molecular Function:ATP binding;Molecular Function:hydrolase activity	IPR003959;IPR003960;IPR005937;IPR027417;IPR041569	ATPase, AAA-type, core;ATPase, AAA-type, conserved site;26S proteasome regulatory subunit P45-like;P-loop containing nucleoside triphosphate hydrolase;AAA ATPase, AAA+ lid domain	K03061	26S proteasome regulatory subunit T1	ko01522;ko03050;ko05169	Endocrine resistance;Proteasome;Epstein-Barr virus infection
Chr5	11041993	G	A	SNP	HIGH	splice_donor_variant&intron_variant	c.4266+1G>A	-	GG	GA	GA	GA	GG	AA	GA	GA	pycom05g08440	-	-	IPR025558	Domain of unknown function DUF4283	-	-	-	-
Chr12	15594000	G	A	SNP	HIGH	splice_donor_variant&intron_variant	c.27+1G>A	-	GG	GA	GA	GA	GG	GA	GA	GA	pycom12g13120	GO:0009089;GO:0005737;GO:0008837	Biological Process:lysine biosynthetic process via diaminopimelate;Cellular Component:cytoplasm;Molecular Function:diaminopimelate epimerase activity	IPR001653;IPR018510	Diaminopimelate epimerase, DapF;Diaminopimelate epimerase, active site	K01778	diaminopimelate epimerase [EC:5.1.1.7]	ko00300	Lysine biosynthesis
Chr15	17685243	G	T	SNP	HIGH	splice_donor_variant&intron_variant	c.427+1G>T	-	GG	GT	GT	GT	GT	GT	GT	GT	pycom15g23550	-	-	IPR029377	TMEM220 protein	-	-	-	-
Chr3	3410994	G	T	SNP	HIGH	splice_donor_variant&intron_variant	c.494+1G>T	-	GG	GT	GT	GT	GT	GT	GT	GT	pycom03g04370	-	-	-	-	K15078	structure-specific endonuclease subunit SLX1 [EC:3.6.1.-]	ko01522;ko03460	Endocrine resistance;Fanconi anemia pathway
Chr15	13638948	G	T	SNP	HIGH	splice_donor_variant&intron_variant	c.169+1G>T	-	GT	GT	GT	TT	GT	GT	GT	TT	pycom15g19130	GO:0055114;GO:0020037;GO:0005506;GO:0004497;GO:0016705	Biological Process:oxidation-reduction process;Molecular Function:heme binding;Molecular Function:iron ion binding;Molecular Function:monooxygenase activity;Molecular Function:oxidoreductase activity, acting on paired donors, with incorporation or reduction of molecular oxygen	IPR001128;IPR002403;IPR017972;IPR036396	Cytochrome P450;Cytochrome P450, E-class, group IV;Cytochrome P450, conserved site;Cytochrome P450 superfamily	-	-	-	-
Chr2	17085729	T	A	SNP	HIGH	splice_donor_variant&intron_variant	c.2742+2T>A	-	TA	TA	AA	AA	TA	TA	TA	TA	pycom02g19060	-	-	-	-	-	-	-	-
Chr5	2169970	T	A	SNP	HIGH	splice_donor_variant&intron_variant	c.89+2T>A	-	TA	TA	AA	TA	TA	TA	TA	TA	pycom05g01800	-	-	-	-	-	-	-	-
Chr13	5712782	T	C	SNP	HIGH	splice_donor_variant&intron_variant	c.696+2T>C	-	TC	TC	TC	TC	TC	TC	TC	CC	pycom13g08600	GO:0005975;GO:0003824;GO:0004553	Biological Process:carbohydrate metabolic process;Molecular Function:catalytic activity;Molecular Function:hydrolase activity, hydrolyzing O-glycosyl compounds	IPR002241;IPR013780;IPR013785;IPR017853;IPR035992;IPR041233	Glycoside hydrolase, family 27;Glycosyl hydrolase, all-beta;Aldolase-type TIM barrel;Glycoside hydrolase superfamily;Ricin B-like lectins;Alpha galactosidase, C-terminal beta sandwich domain	-	-	-	-
Chr4	155632	C	T	SNP	HIGH	splice_donor_variant&intron_variant	c.20+1G>A	-	TT	CT	CT	CT	CT	CT	CT	CT	pycom04g00200	GO:0006633;GO:0016020;GO:0003824;GO:0016747	Biological Process:fatty acid biosynthetic process;Cellular Component:membrane;Molecular Function:catalytic activity;Molecular Function:transferase activity, transferring acyl groups other than amino-acyl groups	IPR012392;IPR013601;IPR016039	Very-long-chain 3-ketoacyl-CoA synthase;FAE1/Type III polyketide synthase-like protein;Thiolase-like	K15397	3-ketoacyl-CoA synthase [EC:2.3.1.199]	ko00062;ko04626	Fatty acid elongation;Plant-pathogen interaction
Chr5	18621730	C	T	SNP	HIGH	splice_donor_variant&intron_variant	c.412+1G>A	-	TT	CT	CT	CT	CT	CT	CT	CT	pycom05g15110	GO:0016788	Molecular Function:hydrolase activity, acting on ester bonds	IPR006912	Harbinger transposase-derived protein	K23222	nuclease HARBI1 [EC:3.1.-.-]	ko01522	Endocrine resistance
Chr5	25391604	C	T	SNP	HIGH	splice_donor_variant&intron_variant	c.3841+2C>T	-	TT	CT	CT	CT	CT	CT	CT	CT	pycom05g23520	GO:0003676;GO:0005515	Molecular Function:nucleic acid binding;Molecular Function:protein binding	IPR003100;IPR003165;IPR012337;IPR014811;IPR032474;IPR036085;IPR036397	PAZ domain;Piwi domain;Ribonuclease H-like superfamily;Argonaute, linker 1 domain;Protein argonaute, N-terminal;PAZ domain superfamily;Ribonuclease H superfamily	K11593	eukaryotic translation initiation factor 2C	ko01522;ko04361	Endocrine resistance;Axon regeneration
Chr10	4640273	C	T	SNP	HIGH	splice_donor_variant&intron_variant	c.34+2C>T	-	TT	CT	TT	TT	TT	CT	TT	CT	pycom10g04420	GO:0006351;GO:0003677;GO:0003899;GO:0008270	Biological Process:transcription, DNA-templated;Molecular Function:DNA binding;Molecular Function:DNA-directed 5'-3' RNA polymerase activity;Molecular Function:zinc ion binding	IPR000268;IPR020789;IPR023580	DNA-directed RNA polymerase, subunit N/Rpb10;RNA polymerases, subunit N, zinc binding site;RNA polymerase subunit RPB10	K03007	DNA-directed RNA polymerases I, II, and III subunit RPABC5	ko01522;ko03020;ko04623;ko05016	Endocrine resistance;RNA polymerase;Cytosolic DNA-sensing pathway;Huntington disease
Chr7	21824765	G	T	SNP	HIGH	splice_donor_variant&intron_variant	c.27+2C>A	-	TT	GT	GT	GT	GT	GT	GT	GT	pycom07g19480	GO:0003677	Molecular Function:DNA binding	IPR001005;IPR009057;IPR015495;IPR017930	SANT/Myb domain;Homeobox-like domain superfamily;Myb-like transcription factor;Myb domain	K09422	transcription factor MYB, plant	ko01522	Endocrine resistance
Chr4	7117347	G	T	SNP	HIGH	splice_donor_variant&intron_variant	c.285+1G>T	-	TT	GT	TT	GT	GT	TT	GT	GT	pycom04g06860	-	-	-	-	-	-	-	-
Chr1	3146019	T	C	SNP	HIGH	splice_donor_variant&intron_variant	c.81+2T>C	-	TT	TC	TC	TC	TC	TC	TC	TC	pycom01g04150	-	-	-	-	-	-	-	-
Chr13	20621582	T	C	SNP	HIGH	splice_donor_variant&intron_variant	c.395+2T>C	-	TT	TC	TC	TC	TC	TC	TC	TC	pycom13g22800	-	-	-	-	-	-	-	-
Chr8	1204885	T	G	SNP	HIGH	splice_donor_variant&intron_variant	c.1659+2T>G	-	TT	TG	TG	TG	TG	TG	TG	TG	pycom08g01590	GO:0007165;GO:0043531;GO:0005515	Biological Process:signal transduction;Molecular Function:ADP binding;Molecular Function:protein binding	IPR000157;IPR002182;IPR027417;IPR032675;IPR035897	Toll/interleukin-1 receptor homology (TIR) domain;NB-ARC;P-loop containing nucleoside triphosphate hydrolase;Leucine-rich repeat domain superfamily;Toll/interleukin-1 receptor homology (TIR) domain superfamily	-	-	-	-
Chr12	24237532	A	T	SNP	HIGH	start_lost	c.2T>A	p.Met1?	AA	AT	AT	AT	AT	AT	AT	AT	pycom12g23730	GO:0045454;GO:0009055;GO:0015035	Biological Process:cell redox homeostasis;Molecular Function:electron transfer activity;Molecular Function:protein disulfide oxidoreductase activity	IPR002109;IPR004480;IPR036249	Glutaredoxin;Monothiol glutaredoxin-related;Thioredoxin-like superfamily	K07390	monothiol glutaredoxin	ko01522	Endocrine resistance
Chr7	19031811	A	G	SNP	HIGH	start_lost	c.2T>C	p.Met1?	AG	AG	AG	AA	AG	AG	AG	AA	pycom07g16630	GO:0005524;GO:0016887	Molecular Function:ATP binding;Molecular Function:ATPase activity	IPR016300;IPR025723;IPR027417	Arsenical pump ATPase, ArsA/GET3;Anion-transporting ATPase-like domain;P-loop containing nucleoside triphosphate hydrolase	K01551	arsenite/tail-anchored protein-transporting ATPase [EC:7.3.2.7 7.3.-.-]	ko01522	Endocrine resistance
Chr4	12608752	A	C	SNP	HIGH	start_lost	c.2T>G	p.Met1?	CC	AC	AC	AC	AC	AC	CC	AC	pycom04g09870	GO:0006355;GO:0003690	Biological Process:regulation of transcription, DNA-templated;Molecular Function:double-stranded DNA binding	IPR003690;IPR038538	Transcription termination factor, mitochondrial/chloroplastic;MTERF superfamily, mitochondrial/chloroplastic	K15032	mTERF domain-containing protein, mitochondrial	ko01522	Endocrine resistance
Chr3	2600029	T	C	SNP	HIGH	start_lost	c.1A>G	p.Met1?	CC	TC	TC	TC	TC	TC	TC	TC	pycom03g03280	GO:0005515	Molecular Function:protein binding	IPR001810;IPR004000;IPR030071;IPR036047	F-box domain;Actin family;Plant actin-related protein 8;F-box-like domain superfamily	-	-	ko01522	Endocrine resistance
Chr17	14872562	C	T	SNP	HIGH	start_lost	c.3G>A	p.Met1?	CT	CT	CT	CT	CT	CT	CT	CC	pycom17g16940	-	-	-	-	-	-	-	-
Chr16	17638403	G	A	SNP	HIGH	start_lost	c.3G>A	p.Met1?	GA	GA	GA	AA	GA	GA	GA	GA	pycom16g20090	-	-	-	-	-	-	-	-
Chr12	15593975	G	A	SNP	HIGH	start_lost	c.3G>A	p.Met1?	GA	GA	GA	GA	GG	GA	GA	GA	pycom12g13120	GO:0009089;GO:0005737;GO:0008837	Biological Process:lysine biosynthetic process via diaminopimelate;Cellular Component:cytoplasm;Molecular Function:diaminopimelate epimerase activity	IPR001653;IPR018510	Diaminopimelate epimerase, DapF;Diaminopimelate epimerase, active site	K01778	diaminopimelate epimerase [EC:5.1.1.7]	ko00300	Lysine biosynthesis
Chr5	5677053	A	G	SNP	HIGH	start_lost	c.1A>G	p.Met1?	GG	AG	AG	AG	AG	AG	AG	AG	pycom05g04810	GO:0005515	Molecular Function:protein binding	IPR001452;IPR027267;IPR036028	SH3 domain;AH/BAR domain superfamily;SH3-like domain superfamily	-	-	-	-
Chr11	19507564	G	A	SNP	HIGH	start_lost	c.3G>A	p.Met1?	GG	GA	GA	GA	GA	GA	GA	GA	pycom11g17340	-	-	-	-	K01738	cysteine synthase [EC:2.5.1.47]	ko00270;ko00920	Cysteine and methionine metabolism;Sulfur metabolism
Chr6	15560837	G	A	SNP	HIGH	start_lost	c.3G>A	p.Met1?	GG	GA	GA	GA	GA	GA	GA	GA	pycom06g10170	-	-	-	-	-	-	-	-
Chr10	3890048	G	C	SNP	HIGH	start_lost	c.3G>C	p.Met1?	GG	GC	GC	GC	GC	GC	GC	GC	pycom10g03570	GO:0003677;GO:0003676	Molecular Function:DNA binding;Molecular Function:nucleic acid binding	IPR013087;IPR016177;IPR037472	Zinc finger C2H2-type;DNA-binding domain superfamily;Methyl-CpG-binding domain-containing protein 8	-	-	-	-
Chr15	37885259	T	A	SNP	HIGH	start_lost	c.2T>A	p.Met1?	TA	TA	TA	TA	TA	TA	AA	TA	pycom15g37980	-	-	IPR001279;IPR022712;IPR036866	Metallo-beta-lactamase;Beta-Casp domain;Ribonuclease Z/Hydroxyacylglutathione hydrolase-like	K14403	cleavage and polyadenylation specificity factor subunit 3 [EC:3.1.27.-]	ko01522;ko03015	Endocrine resistance;mRNA surveillance pathway
Chr6	23358872	C	T	SNP	HIGH	start_lost	c.3G>A	p.Met1?	TT	CT	CT	CT	CT	CT	CT	CT	pycom06g20240	GO:0005515	Molecular Function:protein binding	IPR002885;IPR011990	Pentatricopeptide repeat;Tetratricopeptide-like helical domain superfamily	-	-	-	-
Chr7	9133324	G	T	SNP	HIGH	start_lost	c.3G>T	p.Met1?	TT	GT	TT	GT	GT	GT	GT	TT	pycom07g09750	GO:0006417;GO:0030015	Biological Process:regulation of translation;Cellular Component:CCR4-NOT core complex	IPR007196;IPR040398	CCR4-Not complex component, Not1, C-terminal;CCR4-NOT transcription complex subunit 1	K12604	CCR4-NOT transcription complex subunit 1	ko01522;ko03018	Endocrine resistance;RNA degradation
Chr2	11246097	T	C	SNP	HIGH	start_lost	c.1A>G	p.Met1?	TT	TC	TC	TC	TC	TC	TC	TC	pycom02g14660	-	-	-	-	-	-	-	-
Chr2	17558988	C	T	SNP	HIGH	start_lost	c.3G>A	p.Met1?	TT	TT	TT	TT	CT	TT	TT	TT	pycom02g19610	GO:0008610;GO:0055114;GO:0005506;GO:0016491	Biological Process:lipid biosynthetic process;Biological Process:oxidation-reduction process;Molecular Function:iron ion binding;Molecular Function:oxidoreductase activity	IPR006694;IPR021940	Fatty acid hydroxylase;Uncharacterised domain Wax2, C-terminal	K15404	aldehyde decarbonylase [EC:4.1.99.5]	ko00073	Cutin, suberine and wax biosynthesis
Chr15	38057593	T	C	SNP	HIGH	start_lost&splice_region_variant	c.2T>C	p.Met1?	CC	TC	TC	TC	TC	TC	TC	TC	pycom15g38210	-	-	-	-	-	-	-	-
Chr5	6839364	G	A	SNP	HIGH	stop_gained	c.238C>T	p.Gln80*	AA	AA	AA	AA	AA	AA	GA	AA	pycom05g05630	-	-	-	-	-	-	-	-
Chr13	23580414	T	A	SNP	HIGH	stop_gained	c.1140T>A	p.Tyr380*	AA	AA	AA	AA	AA	TA	AA	AA	pycom13g27220	GO:0015074;GO:0003676	Biological Process:DNA integration;Molecular Function:nucleic acid binding	IPR001584;IPR012337;IPR036397;IPR041577;IPR041588	Integrase, catalytic core;Ribonuclease H-like superfamily;Ribonuclease H superfamily;Reverse transcriptase/retrotransposon-derived protein, RNase H-like domain;Integrase zinc-binding domain	-	-	-	-
Chr13	21250603	G	A	SNP	HIGH	stop_gained	c.176G>A	p.Trp59*	AA	AA	AA	AA	GA	AA	AA	AA	pycom13g23920	-	-	-	-	-	-	-	-
Chr1	16679065	A	T	SNP	HIGH	stop_gained	c.719T>A	p.Leu240*	AA	AT	AT	AT	AT	AT	AT	AT	pycom01g17370	GO:0006468;GO:0005524;GO:0005515;GO:0004672	Biological Process:protein phosphorylation;Molecular Function:ATP binding;Molecular Function:protein binding;Molecular Function:protein kinase activity	IPR000719;IPR001245;IPR001611;IPR011009;IPR013210;IPR032675	Protein kinase domain;Serine-threonine/tyrosine-protein kinase, catalytic domain;Leucine-rich repeat;Protein kinase-like domain superfamily;Leucine-rich repeat-containing N-terminal, plant-type;Leucine-rich repeat domain superfamily	-	-	-	-
Chr2	23360736	A	T	SNP	HIGH	stop_gained	c.224T>A	p.Leu75*	AA	AT	AT	AT	AT	AT	AT	AT	pycom02g25440	GO:0006281;GO:0000724;GO:0007062;GO:0030915	Biological Process:DNA repair;Biological Process:double-strand break repair via homologous recombination;Biological Process:sister chromatid cohesion;Cellular Component:Smc5-Smc6 complex	IPR027131	Structural maintenance of chromosomes protein 5	-	-	ko01522	Endocrine resistance
Chr10	22026486	C	A	SNP	HIGH	stop_gained	c.937G>T	p.Glu313*	AA	CA	CA	CA	CA	CA	CA	CA	pycom10g18740	GO:0005515	Molecular Function:protein binding	IPR001611;IPR013210;IPR032675	Leucine-rich repeat;Leucine-rich repeat-containing N-terminal, plant-type;Leucine-rich repeat domain superfamily	-	-	-	-
Chr11	13621847	C	A	SNP	HIGH	stop_gained	c.91G>T	p.Glu31*	AA	CA	CA	CA	CA	CA	CA	CA	pycom11g13810	-	-	-	-	-	-	-	-
Chr15	18240190	G	A	SNP	HIGH	stop_gained	c.5G>A	p.Trp2*	AA	GA	AA	AA	GA	AA	GA	AA	pycom15g24050	GO:0043531	Molecular Function:ADP binding	IPR002182;IPR008808;IPR027417;IPR032675	NB-ARC;Powdery mildew resistance protein, RPW8 domain;P-loop containing nucleoside triphosphate hydrolase;Leucine-rich repeat domain superfamily	-	-	-	-
Chr10	14750741	G	A	SNP	HIGH	stop_gained	c.8G>A	p.Trp3*	AA	GA	GA	GA	GA	GA	GA	GA	pycom10g11220	-	-	IPR012340	Nucleic acid-binding, OB-fold	K07466	replication factor A1	ko01522;ko03030;ko03420;ko03430;ko03440;ko03460	Endocrine resistance;DNA replication;Nucleotide excision repair;Mismatch repair;Homologous recombination;Fanconi anemia pathway
Chr15	38402222	G	A	SNP	HIGH	stop_gained	c.220C>T	p.Gln74*	AA	GA	GA	GA	GA	GA	GA	GA	pycom15g38640	GO:0006414;GO:0005515;GO:0003746	Biological Process:translational elongation;Molecular Function:protein binding;Molecular Function:translation elongation factor activity	IPR001662;IPR004045;IPR004046;IPR010987;IPR036249;IPR036282;IPR036433	Elongation factor 1B gamma, C-terminal;Glutathione S-transferase, N-terminal;Glutathione S-transferase, C-terminal;Glutathione S-transferase, C-terminal-like;Thioredoxin-like superfamily;Glutathione S-transferase, C-terminal domain superfamily;Elongation factor EF1B gamma, C-terminal domain superfamily	K03233	elongation factor 1-gamma	ko01522;ko05134	Endocrine resistance;Legionellosis
Chr17	14837853	G	A	SNP	HIGH	stop_gained	c.4379G>A	p.Trp1460*	AA	GA	GA	GA	GA	GA	GA	GA	pycom17g16860	GO:0006355;GO:0003700	Biological Process:regulation of transcription, DNA-templated;Molecular Function:DNA-binding transcription factor activity	IPR001289	Nuclear transcription factor Y subunit A	K08064	nuclear transcription factor Y, alpha	ko01522;ko04612;ko05152	Endocrine resistance;Antigen processing and presentation;Tuberculosis
Chr2	16606384	G	A	SNP	HIGH	stop_gained	c.2324G>A	p.Trp775*	AA	GA	GA	GA	GA	GA	GA	GA	pycom02g18400	GO:0015074;GO:0003676	Biological Process:DNA integration;Molecular Function:nucleic acid binding	IPR001584;IPR012337;IPR013103;IPR029472;IPR036397	Integrase, catalytic core;Ribonuclease H-like superfamily;Reverse transcriptase, RNA-dependent DNA polymerase;Retrotransposon Copia-like, N-terminal;Ribonuclease H superfamily	-	-	-	-
Chr4	2971224	G	A	SNP	HIGH	stop_gained	c.299G>A	p.Trp100*	AA	GA	GA	GA	GA	GA	GA	GA	pycom04g03250	-	-	-	-	-	-	-	-
Chr5	18653078	G	A	SNP	HIGH	stop_gained	c.91C>T	p.Gln31*	AA	GA	GA	GA	GA	GA	GA	GA	pycom05g15130	GO:0009627;GO:0005504	Biological Process:systemic acquired resistance;Molecular Function:fatty acid binding	IPR016140;IPR036312;IPR039265	Bifunctional inhibitor/plant lipid transfer protein/seed storage helical domain;Bifunctional inhibitor/plant lipid transfer protein/seed storage helical domain superfamily;Putative lipid-transfer protein DIR1-like	-	-	-	-
Chr1	535996	G	A	SNP	HIGH	stop_gained	c.2828G>A	p.Trp943*	AA	GG	GA	GA	GG	GA	GA	GA	pycom01g00450	-	-	-	-	-	-	-	-
Chr10	2576804	T	A	SNP	HIGH	stop_gained	c.1426A>T	p.Lys476*	AA	TA	AA	TA	TA	AA	TA	TA	pycom10g02310	GO:0043531	Molecular Function:ADP binding	IPR002182;IPR027417;IPR032675;IPR036390	NB-ARC;P-loop containing nucleoside triphosphate hydrolase;Leucine-rich repeat domain superfamily;Winged helix DNA-binding domain superfamily	-	-	-	-
Chr9	2289841	T	A	SNP	HIGH	stop_gained	c.619A>T	p.Lys207*	AA	TA	TA	TA	AA	AA	TA	TA	pycom09g03080	-	-	IPR001828;IPR028082	Receptor, ligand binding region;Periplasmic binding protein-like I	K05387	glutamate receptor, ionotropic, plant	ko01522	Endocrine resistance
Chr1	20882331	T	A	SNP	HIGH	stop_gained	c.131T>A	p.Leu44*	AA	TA	TA	TA	TA	TA	TA	TA	pycom01g23620	GO:0005515	Molecular Function:protein binding	IPR001810;IPR006527;IPR017451;IPR036047	F-box domain;F-box associated domain, type 1;F-box associated interaction domain;F-box-like domain superfamily	-	-	-	-
Chr17	15005431	T	A	SNP	HIGH	stop_gained	c.192T>A	p.Tyr64*	AA	TA	TA	TA	TA	TA	TA	TA	pycom17g17170	-	-	-	-	-	-	-	-
Chr5	25083049	T	A	SNP	HIGH	stop_gained	c.936T>A	p.Tyr312*	AA	TA	TA	TA	TA	TA	TA	TA	pycom05g23000	GO:0004364;GO:0005515	Molecular Function:glutathione transferase activity;Molecular Function:protein binding	IPR004045;IPR016639;IPR036249	Glutathione S-transferase, N-terminal;Glutathione S-transferase Omega/GSH;Thioredoxin-like superfamily	K07393	glutathionyl-hydroquinone reductase [EC:1.8.5.7]	ko01522	Endocrine resistance
Chr5	2169922	A	T	SNP	HIGH	stop_gained	c.43A>T	p.Lys15*	AT	AT	AA	AT	AT	AT	AT	AT	pycom05g01800	-	-	-	-	-	-	-	-
Chr2	16868837	A	T	SNP	HIGH	stop_gained	c.1651A>T	p.Lys551*	AT	AT	AT	AT	AT	AT	TT	AT	pycom02g18760	-	-	-	-	-	-	-	-
Chr3	9892547	A	T	SNP	HIGH	stop_gained	c.292A>T	p.Lys98*	AT	AT	AT	AT	AT	AT	TT	AT	pycom03g10640	-	-	-	-	-	-	-	-
Chr7	20772172	A	T	SNP	HIGH	stop_gained	c.22A>T	p.Lys8*	AT	AT	AT	AT	TT	AT	AT	AT	pycom07g18290	GO:0003676	Molecular Function:nucleic acid binding	IPR035979	RNA-binding domain superfamily	K12881	THO complex subunit 4	ko01522;ko03013;ko03015;ko03040;ko05168	Endocrine resistance;RNA transport;mRNA surveillance pathway;Spliceosome;Herpes simplex virus 1 infection
Chr10	19580017	A	T	SNP	HIGH	stop_gained	c.50T>A	p.Leu17*	AT	AT	AT	TT	AT	AT	AT	AT	pycom10g16360	GO:0046983	Molecular Function:protein dimerization activity	IPR011598;IPR025610;IPR036638	Myc-type, basic helix-loop-helix (bHLH) domain;Transcription factor MYC/MYB N-terminal;Helix-loop-helix DNA-binding domain superfamily	-	-	-	-
Chr10	13459205	A	T	SNP	HIGH	stop_gained	c.895A>T	p.Lys299*	AT	AT	TT	AT	AT	AT	AT	AT	pycom10g10170	-	-	IPR018849	Nucleolar 27S pre-rRNA processing, Urb2/Npa2, C-terminal	-	-	-	-
Chr5	24987521	C	A	SNP	HIGH	stop_gained	c.1172C>A	p.Ser391*	CA	CA	CA	CA	CA	CA	CA	CC	pycom05g22790	GO:0048316;GO:0005634;GO:0003677;GO:0046983	Biological Process:seed development;Cellular Component:nucleus;Molecular Function:DNA binding;Molecular Function:protein dimerization activity	IPR002100;IPR031050;IPR036879	Transcription factor, MADS-box;Protein TRANSPARENT TESTA 16-like;Transcription factor, MADS-box superfamily	K09260	MADS-box transcription enhancer factor 2A	ko01522;ko04013;ko04022;ko04371;ko04928;ko05418	Endocrine resistance;MAPK signaling pathway - fly;cGMP-PKG signaling pathway;Apelin signaling pathway;Parathyroid hormone synthesis, secretion and action;Fluid shear stress and atherosclerosis
Chr16	8139954	C	A	SNP	HIGH	stop_gained	c.332C>A	p.Ser111*	CA	CA	CA	CA	CA	CC	CA	CA	pycom16g11700	-	-	-	-	-	-	-	-
Chr14	3602895	C	A	SNP	HIGH	stop_gained	c.164C>A	p.Ser55*	CA	CC	CC	CC	CC	CC	CC	CC	pycom14g04190	-	-	-	-	-	-	-	-
Chr17	5847081	C	A	SNP	HIGH	stop_gained	c.1304C>A	p.Ser435*	CA	CC	CC	CC	CC	CC	CC	CC	pycom17g07860	GO:0006470;GO:0003824;GO:0004722	Biological Process:protein dephosphorylation;Molecular Function:catalytic activity;Molecular Function:protein serine/threonine phosphatase activity	IPR001932;IPR015655;IPR036457	PPM-type phosphatase domain;Protein phosphatase 2C family;PPM-type phosphatase domain superfamily	-	-	-	-
Chr17	22893754	C	A	SNP	HIGH	stop_gained	c.1060G>T	p.Gly354*	CC	CA	CA	CA	CA	CA	CA	CA	pycom17g24670	-	-	IPR004158	Protein of unknown function DUF247, plant	-	-	-	-
Chr4	17366762	C	A	SNP	HIGH	stop_gained	c.230C>A	p.Ser77*	CC	CA	CA	CA	CA	CA	CA	CA	pycom04g14430	GO:0005515	Molecular Function:protein binding	IPR001611;IPR032675	Leucine-rich repeat;Leucine-rich repeat domain superfamily	-	-	-	-
Chr2	6268220	C	A	SNP	HIGH	stop_gained	c.709G>T	p.Glu237*	CC	CC	CA	CA	CA	CA	CA	CA	pycom02g09070	-	-	IPR026961	PGG domain	-	-	-	-
Chr5	25102450	C	T	SNP	HIGH	stop_gained	c.208C>T	p.Gln70*	CC	CC	CC	CC	CC	CC	CC	CT	pycom05g23040	-	-	-	-	-	-	-	-
Chr7	900466	C	G	SNP	HIGH	stop_gained	c.71C>G	p.Ser24*	CC	CG	CG	CG	CG	CG	CG	CG	pycom07g01100	-	-	-	-	K21842	protein EFR3	ko01522	Endocrine resistance
Chr1	5654993	C	T	SNP	HIGH	stop_gained	c.85C>T	p.Gln29*	CC	CT	CT	CC	CT	CC	CT	CT	pycom01g05800	-	-	-	-	-	-	-	-
Chr17	14574114	C	T	SNP	HIGH	stop_gained	c.364C>T	p.Arg122*	CC	CT	CT	CT	CT	CT	CT	CC	pycom17g16460	-	-	-	-	-	-	-	-
Chr1	13802394	C	T	SNP	HIGH	stop_gained	c.3847C>T	p.Gln1283*	CC	CT	CT	CT	CT	CT	CT	CT	pycom01g13330	GO:0006468;GO:0005524;GO:0004672	Biological Process:protein phosphorylation;Molecular Function:ATP binding;Molecular Function:protein kinase activity	IPR000719;IPR011009	Protein kinase domain;Protein kinase-like domain superfamily	K08835	serine/threonine-protein kinase OSR1/STK39 [EC:2.7.11.1]	ko01522	Endocrine resistance
Chr10	28921399	C	T	SNP	HIGH	stop_gained	c.40C>T	p.Gln14*	CC	CT	CT	CT	CT	CT	CT	CT	pycom10g28260	-	-	-	-	-	-	ko00190;ko04260;ko04714;ko04932;ko05010;ko05012;ko05016	Oxidative phosphorylation;Cardiac muscle contraction;Thermogenesis;Non-alcoholic fatty liver disease (NAFLD);Alzheimer disease;Parkinson disease;Huntington disease
Chr11	8319490	C	T	SNP	HIGH	stop_gained	c.1525C>T	p.Arg509*	CC	CT	CT	CT	CT	CT	CT	CT	pycom11g09910	GO:0007018;GO:0005524;GO:0008017;GO:0003777	Biological Process:microtubule-based movement;Molecular Function:ATP binding;Molecular Function:microtubule binding;Molecular Function:microtubule motor activity	IPR001752;IPR019821;IPR027417;IPR027640;IPR036961	Kinesin motor domain;Kinesin motor domain, conserved site;P-loop containing nucleoside triphosphate hydrolase;Kinesin-like protein;Kinesin motor domain superfamily	-	-	ko01522	Endocrine resistance
Chr15	17410105	C	T	SNP	HIGH	stop_gained	c.141G>A	p.Trp47*	CC	CT	CT	CT	CT	CT	CT	CT	pycom15g23360	GO:0003677	Molecular Function:DNA binding	IPR012337;IPR025525	Ribonuclease H-like superfamily;hAT-like transposase, RNase-H fold	-	-	-	-
Chr2	2364531	C	T	SNP	HIGH	stop_gained	c.610C>T	p.Gln204*	CC	CT	CT	CT	CT	CT	CT	CT	pycom02g03530	GO:0006355	Biological Process:regulation of transcription, DNA-templated	IPR024097	Basic helix-loop-helix leucine zipper transcription factor	-	-	-	-
Chr5	3586572	C	T	SNP	HIGH	stop_gained	c.154C>T	p.Gln52*	CC	CT	CT	CT	CT	CT	CT	CT	pycom05g03080	-	-	-	-	-	-	-	-
Chr5	24122094	C	T	SNP	HIGH	stop_gained	c.1447C>T	p.Gln483*	CC	CT	CT	CT	CT	CT	CT	CT	pycom05g21500	-	-	-	-	-	-	-	-
Chr6	14254360	C	T	SNP	HIGH	stop_gained	c.283C>T	p.Gln95*	CC	CT	CT	CT	CT	CT	CT	CT	pycom06g09070	-	-	-	-	-	-	-	-
Chr6	21876400	C	T	SNP	HIGH	stop_gained	c.25C>T	p.Gln9*	CC	CT	CT	CT	CT	CT	CT	CT	pycom06g17950	-	-	-	-	K04460	serine/threonine-protein phosphatase 5 [EC:3.1.3.16]	ko01522;ko04010	Endocrine resistance;MAPK signaling pathway
Chr7	3118558	C	T	SNP	HIGH	stop_gained	c.831G>A	p.Trp277*	CC	CT	CT	CT	CT	CT	CT	CT	pycom07g03660	-	-	IPR032675	Leucine-rich repeat domain superfamily	-	-	-	-
Chr7	3698040	C	T	SNP	HIGH	stop_gained	c.3472C>T	p.Gln1158*	CC	CT	CT	CT	CT	CT	CT	CT	pycom07g04270	GO:0015914;GO:0016021;GO:0005524;GO:0140326;GO:0000287;GO:0000166	Biological Process:phospholipid transport;Cellular Component:integral component of membrane;Molecular Function:ATP binding;Molecular Function:ATPase-coupled intramembrane lipid transporter activity;Molecular Function:magnesium ion binding;Molecular Function:nucleotide binding	IPR001757;IPR006539;IPR008250;IPR018303;IPR023214;IPR023298;IPR023299;IPR032630;IPR032631;IPR036412	P-type ATPase;P-type ATPase, subfamily IV;P-type ATPase, A domain superfamily;P-type ATPase, phosphorylation site;HAD superfamily;P-type ATPase, transmembrane domain superfamily;P-type ATPase, cytoplasmic domain N;P-type ATPase, C-terminal;P-type ATPase, N-terminal;HAD-like superfamily	K14802	phospholipid-transporting ATPase [EC:7.6.2.1]	ko01522	Endocrine resistance
Chr11	24611400	C	T	SNP	HIGH	stop_gained	c.2008C>T	p.Gln670*	CT	CC	CC	CT	CC	CC	CT	CC	pycom11g21430	GO:0005515	Molecular Function:protein binding	IPR001611;IPR013210;IPR032675	Leucine-rich repeat;Leucine-rich repeat-containing N-terminal, plant-type;Leucine-rich repeat domain superfamily	-	-	-	-
Chr2	13114321	C	T	SNP	HIGH	stop_gained	c.103C>T	p.Gln35*	CT	CT	CT	CC	CT	CT	CT	CT	pycom02g16070	-	-	IPR032675	Leucine-rich repeat domain superfamily	-	-	-	-
Chr17	2706733	C	T	SNP	HIGH	stop_gained	c.205C>T	p.Gln69*	CT	CT	CT	CT	CT	CC	CT	CT	pycom17g03970	-	-	-	-	-	-	-	-
Chr16	27857646	C	T	SNP	HIGH	stop_gained	c.43C>T	p.Gln15*	CT	CT	CT	CT	CT	TT	CT	CT	pycom16g25720	GO:0006546;GO:0055114;GO:0004375	Biological Process:glycine catabolic process;Biological Process:oxidation-reduction process;Molecular Function:glycine dehydrogenase (decarboxylating) activity	IPR020581	Glycine cleavage system P protein	K00281	glycine dehydrogenase [EC:1.4.4.2]	ko00260;ko00630	Glycine, serine and threonine metabolism;Glyoxylate and dicarboxylate metabolism
Chr5	10832970	C	T	SNP	HIGH	stop_gained	c.3100C>T	p.Gln1034*	CT	CT	CT	CT	CT	TT	CT	CT	pycom05g08100	-	-	-	-	-	-	-	-
Chr16	28755463	C	T	SNP	HIGH	stop_gained	c.501G>A	p.Trp167*	CT	CT	CT	TT	CT	CT	CT	CT	pycom16g26320	-	-	-	-	K23222	nuclease HARBI1 [EC:3.1.-.-]	ko01522	Endocrine resistance
Chr6	9663823	C	T	SNP	HIGH	stop_gained	c.776G>A	p.Trp259*	CT	CT	CT	TT	CT	CT	CT	CT	pycom06g06240	GO:0016021	Cellular Component:integral component of membrane	IPR008896	Protein TIC214	-	-	-	-
Chr13	21973735	C	T	SNP	HIGH	stop_gained	c.268C>T	p.Arg90*	CT	TT	TT	TT	TT	TT	TT	TT	pycom13g25020	-	-	-	-	-	-	-	-
Chr7	24888968	C	T	SNP	HIGH	stop_gained	c.952C>T	p.Gln318*	CT	TT	TT	TT	TT	TT	TT	TT	pycom07g24090	GO:0055114;GO:0016491;GO:0008270	Biological Process:oxidation-reduction process;Molecular Function:oxidoreductase activity;Molecular Function:zinc ion binding	IPR002328;IPR011032;IPR013149;IPR013154;IPR036291	Alcohol dehydrogenase, zinc-type, conserved site;GroES-like superfamily;Alcohol dehydrogenase, C-terminal;Alcohol dehydrogenase, N-terminal;NAD(P)-binding domain superfamily	K00008	L-iditol 2-dehydrogenase [EC:1.1.1.14]	ko00040;ko00051	Pentose and glucuronate interconversions;Fructose and mannose metabolism
Chr13	23110897	G	A	SNP	HIGH	stop_gained	c.2396G>A	p.Trp799*	GA	AA	GA	GA	GA	GA	GA	GA	pycom13g26530	-	-	-	-	-	-	-	-
Chr11	8679296	G	A	SNP	HIGH	stop_gained	c.574C>T	p.Gln192*	GA	GA	GA	GA	AA	GA	GA	AA	pycom11g10270	GO:0006355;GO:0008270	Biological Process:regulation of transcription, DNA-templated;Molecular Function:zinc ion binding	IPR007527;IPR031052	Zinc finger, SWIM-type;FHY3/FAR1 family	-	-	-	-
Chr8	12297150	G	A	SNP	HIGH	stop_gained	c.400C>T	p.Arg134*	GA	GA	GA	GA	AA	GA	GA	GA	pycom08g13490	GO:0005525;GO:0003924;GO:0046872	Molecular Function:GTP binding;Molecular Function:GTPase activity;Molecular Function:metal ion binding	IPR000571;IPR001806;IPR027417	Zinc finger, CCCH-type;Small GTPase;P-loop containing nucleoside triphosphate hydrolase	-	-	-	-
Chr2	6053071	G	A	SNP	HIGH	stop_gained	c.1302G>A	p.Trp434*	GA	GA	GA	GA	GA	AA	GA	GA	pycom02g08750	-	-	-	-	-	-	-	-
Chr11	10999850	G	A	SNP	HIGH	stop_gained	c.370C>T	p.Gln124*	GA	GA	GA	GA	GA	GG	GA	GA	pycom11g12090	GO:0051103;GO:0006310;GO:0006281;GO:0005524;GO:0003677;GO:0003910;GO:0003909;GO:0005515	Biological Process:DNA ligation involved in DNA repair;Biological Process:DNA recombination;Biological Process:DNA repair;Molecular Function:ATP binding;Molecular Function:DNA binding;Molecular Function:DNA ligase (ATP) activity;Molecular Function:DNA ligase activity;Molecular Function:protein binding	IPR002885;IPR011990;IPR012308;IPR012310;IPR016059;IPR036599	Pentatricopeptide repeat;Tetratricopeptide-like helical domain superfamily;DNA ligase, ATP-dependent, N-terminal;DNA ligase, ATP-dependent, central;DNA ligase, ATP-dependent, conserved site;DNA ligase, ATP-dependent, N-terminal domain superfamily	-	-	-	-
Chr1	15778658	G	A	SNP	HIGH	stop_gained	c.118C>T	p.Gln40*	GA	GA	GA	GG	GA	GA	GA	GA	pycom01g16080	GO:0016192;GO:0005794;GO:0016020	Biological Process:vesicle-mediated transport;Cellular Component:Golgi apparatus;Cellular Component:membrane	IPR006977;IPR039765	Yip1 domain;Protein Yip5/YIPF1/YIPF2	K22940	protein YIPF1/2	ko01522	Endocrine resistance
Chr3	11064422	G	A	SNP	HIGH	stop_gained	c.52C>T	p.Arg18*	GA	GA	GA	GG	GA	GA	GA	GA	pycom03g11350	-	-	-	-	-	-	-	-
Chr5	24122399	G	A	SNP	HIGH	stop_gained	c.1665G>A	p.Trp555*	GA	GA	GG	GA	GA	GA	GA	GA	pycom05g21500	-	-	-	-	-	-	-	-
Chr5	10834392	C	G	SNP	HIGH	stop_gained	c.4250C>G	p.Ser1417*	GG	CG	CG	CG	CG	CG	CG	CG	pycom05g08100	-	-	-	-	-	-	-	-
Chr1	1154549	G	A	SNP	HIGH	stop_gained	c.1301G>A	p.Trp434*	GG	GA	GA	GA	GA	GA	GA	GA	pycom01g01230	-	-	-	-	-	-	-	-
Chr13	20724606	G	A	SNP	HIGH	stop_gained	c.1115G>A	p.Trp372*	GG	GA	GA	GA	GA	GA	GA	GA	pycom13g22970	-	-	-	-	-	-	-	-
Chr17	15360250	G	A	SNP	HIGH	stop_gained	c.291G>A	p.Trp97*	GG	GA	GA	GA	GA	GA	GA	GA	pycom17g17810	-	-	-	-	-	-	-	-
Chr5	12110821	G	A	SNP	HIGH	stop_gained	c.236G>A	p.Trp79*	GG	GA	GA	GA	GA	GA	GA	GA	pycom05g09060	-	-	-	-	-	-	-	-
Chr6	14252754	G	A	SNP	HIGH	stop_gained	c.161G>A	p.Trp54*	GG	GA	GA	GA	GA	GA	GA	GA	pycom06g09060	-	-	-	-	-	-	-	-
Chr15	37718356	G	A	SNP	HIGH	stop_gained	c.2006G>A	p.Trp669*	GG	GA	GG	GA	GA	GG	GA	GA	pycom15g37830	GO:0005515	Molecular Function:protein binding	IPR001611;IPR013210;IPR032675	Leucine-rich repeat;Leucine-rich repeat-containing N-terminal, plant-type;Leucine-rich repeat domain superfamily	-	-	-	-
Chr17	24373264	G	C	SNP	HIGH	stop_gained	c.38C>G	p.Ser13*	GG	GC	GC	GC	GC	GC	GC	GC	pycom17g26060	-	-	IPR019308	Transmembrane protein 214	-	-	-	-
Chr8	3679232	G	C	SNP	HIGH	stop_gained	c.177C>G	p.Tyr59*	GG	GC	GC	GC	GC	GC	GC	GC	pycom08g04810	GO:0005515	Molecular Function:protein binding	IPR000225;IPR011989;IPR016024	Armadillo;Armadillo-like helical;Armadillo-type fold	-	-	-	-
Chr1	19197224	G	T	SNP	HIGH	stop_gained	c.95C>A	p.Ser32*	GG	GT	GT	GT	GT	GT	GT	GT	pycom01g20910	-	-	-	-	-	-	ko01522	Endocrine resistance
Chr12	657343	G	T	SNP	HIGH	stop_gained	c.344C>A	p.Ser115*	GG	GT	GT	GT	GT	GT	GT	GT	pycom12g00730	GO:0005515	Molecular Function:protein binding	IPR001214	SET domain	K11433	[histone H3]-lysine36 N-dimethyltransferase SETMAR [EC:2.1.1.357]	ko00310;ko01522	Lysine degradation;Endocrine resistance
Chr15	33507122	G	T	SNP	HIGH	stop_gained	c.113C>A	p.Ser38*	GG	GT	GT	GT	GT	GT	GT	GT	pycom15g33950	GO:0055085;GO:0016020;GO:0015297;GO:0042910	Biological Process:transmembrane transport;Cellular Component:membrane;Molecular Function:antiporter activity;Molecular Function:xenobiotic transmembrane transporter activity	IPR002528	Multi antimicrobial extrusion protein	-	-	ko01522	Endocrine resistance
Chr7	4242479	G	T	SNP	HIGH	stop_gained	c.745G>T	p.Glu249*	GG	GT	GT	GT	GT	GT	GT	GT	pycom07g04940	-	-	-	-	-	-	-	-
Chr17	14797720	T	G	SNP	HIGH	stop_gained	c.1727T>G	p.Leu576*	GG	TG	TG	TG	TG	TG	TG	TG	pycom17g16790	GO:0003676;GO:0008270	Molecular Function:nucleic acid binding;Molecular Function:zinc ion binding	IPR001878;IPR025312;IPR025452	Zinc finger, CCHC-type;Domain of unknown function DUF4216;Domain of unknown function DUF4218	-	-	-	-
Chr17	14810275	T	G	SNP	HIGH	stop_gained	c.1503T>G	p.Tyr501*	GG	TG	TG	TG	TG	TG	TG	TG	pycom17g16810	-	-	-	-	-	-	-	-
Chr2	16614641	G	T	SNP	HIGH	stop_gained	c.2362G>T	p.Glu788*	GT	GT	GT	GT	GG	GT	GT	GT	pycom02g18420	-	-	-	-	-	-	-	-
Chr14	3521688	G	T	SNP	HIGH	stop_gained	c.717C>A	p.Cys239*	GT	GT	TT	GT	GT	GT	TT	GT	pycom14g04120	GO:0005515	Molecular Function:protein binding	IPR011990	Tetratricopeptide-like helical domain superfamily	-	-	ko01522	Endocrine resistance
Chr9	6247175	G	T	SNP	HIGH	stop_gained	c.668C>A	p.Ser223*	GT	TT	GT	GT	GT	GT	TT	TT	pycom09g08130	-	-	IPR032675	Leucine-rich repeat domain superfamily	-	-	ko04626	Plant-pathogen interaction
Chr13	22932104	T	A	SNP	HIGH	stop_gained	c.218T>A	p.Leu73*	TA	TA	AA	TA	TA	AA	AA	TA	pycom13g26220	-	-	-	-	-	-	-	-
Chr17	15145450	T	A	SNP	HIGH	stop_gained	c.1616T>A	p.Leu539*	TA	TA	TA	TA	TA	AA	TA	TA	pycom17g17390	-	-	IPR025724	GAG-pre-integrase domain	-	-	-	-
Chr7	22466766	T	G	SNP	HIGH	stop_gained	c.494T>G	p.Leu165*	TG	GG	GG	GG	GG	GG	GG	GG	pycom07g20320	GO:0033674;GO:0006417;GO:0019901;GO:0019887;GO:0043022	Biological Process:positive regulation of kinase activity;Biological Process:regulation of translation;Molecular Function:protein kinase binding;Molecular Function:protein kinase regulator activity;Molecular Function:ribosome binding	IPR011989;IPR016024;IPR033173	Armadillo-like helical;Armadillo-type fold;Translational activator Gcn1	-	-	-	-
Chr1	6764724	A	T	SNP	HIGH	stop_gained	c.1117A>T	p.Lys373*	TT	AT	AT	AT	AT	AT	AT	AA	pycom01g06440	-	-	IPR001841;IPR013083	Zinc finger, RING-type;Zinc finger, RING/FYVE/PHD-type	K10664	E3 ubiquitin-protein ligase ATL6/9/15/31/42/55 [EC:2.3.2.27]	ko01522	Endocrine resistance
Chr17	14390331	A	T	SNP	HIGH	stop_gained	c.1528A>T	p.Lys510*	TT	AT	TT	AT	AT	AT	AT	AT	pycom17g16140	-	-	-	-	-	-	-	-
Chr1	3890188	C	T	SNP	HIGH	stop_gained	c.1179G>A	p.Trp393*	TT	CT	CT	CT	CT	CT	CT	CT	pycom01g04730	GO:0006355;GO:0003677;GO:0003700	Biological Process:regulation of transcription, DNA-templated;Molecular Function:DNA binding;Molecular Function:DNA-binding transcription factor activity	IPR001471;IPR016177;IPR036955	AP2/ERF domain;DNA-binding domain superfamily;AP2/ERF domain superfamily	-	-	-	-
Chr11	25033481	C	T	SNP	HIGH	stop_gained	c.550C>T	p.Arg184*	TT	CT	CT	CT	CT	CT	CT	CT	pycom11g22060	GO:0005515	Molecular Function:protein binding	IPR001611;IPR032675	Leucine-rich repeat;Leucine-rich repeat domain superfamily	-	-	-	-
Chr13	20661652	C	T	SNP	HIGH	stop_gained	c.1198C>T	p.Gln400*	TT	CT	CT	CT	CT	CT	CT	CT	pycom13g22850	-	-	-	-	-	-	-	-
Chr13	20663585	C	T	SNP	HIGH	stop_gained	c.2713C>T	p.Arg905*	TT	CT	CT	CT	CT	CT	CT	CT	pycom13g22850	-	-	-	-	-	-	-	-
Chr13	24266379	C	T	SNP	HIGH	stop_gained	c.2725C>T	p.Gln909*	TT	CT	CT	CT	CT	CT	CT	CT	pycom13g28460	-	-	-	-	-	-	-	-
Chr6	23358852	C	T	SNP	HIGH	stop_gained	c.23G>A	p.Trp8*	TT	CT	CT	CT	CT	CT	CT	CT	pycom06g20240	GO:0005515	Molecular Function:protein binding	IPR002885;IPR011990	Pentatricopeptide repeat;Tetratricopeptide-like helical domain superfamily	-	-	-	-
Chr8	15533832	C	T	SNP	HIGH	stop_gained	c.562C>T	p.Arg188*	TT	CT	CT	CT	CT	CT	CT	CT	pycom08g15750	-	-	IPR029466	No apical meristem-associated, C-terminal domain	-	-	-	-
Chr17	4300872	C	T	SNP	HIGH	stop_gained	c.243G>A	p.Trp81*	TT	CT	CT	CT	CT	CT	CT	TT	pycom17g06100	GO:0003676	Molecular Function:nucleic acid binding	IPR012337;IPR036397	Ribonuclease H-like superfamily;Ribonuclease H superfamily	-	-	-	-
Chr5	10873594	C	T	SNP	HIGH	stop_gained	c.2203C>T	p.Gln735*	TT	CT	TT	CT	TT	CT	TT	TT	pycom05g08140	-	-	-	-	-	-	-	-
Chr4	10839782	C	T	SNP	HIGH	stop_gained	c.34C>T	p.Gln12*	TT	CT	TT	CT	TT	TT	CT	TT	pycom04g08800	-	-	-	-	-	-	-	-
Chr13	18418527	G	T	SNP	HIGH	stop_gained	c.66C>A	p.Cys22*	TT	GT	GT	GT	GT	GT	GT	GT	pycom13g21560	-	-	-	-	-	-	-	-
Chr1	17219445	T	A	SNP	HIGH	stop_gained	c.19A>T	p.Lys7*	TT	TA	TA	TA	TA	TA	TA	TA	pycom01g18090	GO:0006468;GO:0005524;GO:0005515;GO:0004672	Biological Process:protein phosphorylation;Molecular Function:ATP binding;Molecular Function:protein binding;Molecular Function:protein kinase activity	IPR000719;IPR001245;IPR001611;IPR011009;IPR013210;IPR017441;IPR032675	Protein kinase domain;Serine-threonine/tyrosine-protein kinase, catalytic domain;Leucine-rich repeat;Protein kinase-like domain superfamily;Leucine-rich repeat-containing N-terminal, plant-type;Protein kinase, ATP binding site;Leucine-rich repeat domain superfamily	-	-	-	-
Chr5	24882762	T	A	SNP	HIGH	stop_gained	c.293T>A	p.Leu98*	TT	TA	TA	TA	TA	TA	TA	TA	pycom05g22620	-	-	-	-	-	-	-	-
Chr11	13756184	T	G	SNP	HIGH	stop_gained	c.299T>G	p.Leu100*	TT	TG	TG	TG	TG	TG	TG	TG	pycom11g13980	GO:0030145;GO:0045735	Molecular Function:manganese ion binding;Molecular Function:nutrient reservoir activity	IPR001929;IPR006045;IPR011051;IPR014710	Germin;Cupin 1;RmlC-like cupin domain superfamily;RmlC-like jelly roll fold	-	-	-	-
Chr3	16482147	T	G	SNP	HIGH	stop_gained	c.44T>G	p.Leu15*	TT	TG	TG	TG	TG	TG	TG	TG	pycom03g15140	-	-	-	-	-	-	-	-
Chr7	900443	T	G	SNP	HIGH	stop_gained	c.48T>G	p.Tyr16*	TT	TG	TG	TG	TG	TG	TG	TG	pycom07g01100	-	-	-	-	K21842	protein EFR3	ko01522	Endocrine resistance
Chr10	12120397	T	A	SNP	HIGH	stop_gained	c.390T>A	p.Tyr130*	TT	TT	AA	TT	AA	AA	TT	AA	pycom10g09160	GO:0007275;GO:0006511;GO:0005634;GO:0005515;GO:0008270	Biological Process:multicellular organism development;Biological Process:ubiquitin-dependent protein catabolic process;Cellular Component:nucleus;Molecular Function:protein binding;Molecular Function:zinc ion binding	IPR001841;IPR008974;IPR013010;IPR013083;IPR018121	Zinc finger, RING-type;TRAF-like;Zinc finger, SIAH-type;Zinc finger, RING/FYVE/PHD-type;Seven-in-absentia protein, TRAF-like domain	K04506	E3 ubiquitin-protein ligase SIAH1 [EC:2.3.2.27]	ko01522;ko04013;ko04115;ko04120;ko04310	Endocrine resistance;MAPK signaling pathway - fly;p53 signaling pathway;Ubiquitin mediated proteolysis;Wnt signaling pathway
Chr13	23818422	C	T	SNP	HIGH	stop_gained	c.715C>T	p.Arg239*	TT	TT	CT	TT	CT	TT	CT	CT	pycom13g27640	-	-	-	-	K14835	25S rRNA (cytosine2870-C5)-methyltransferase [EC:2.1.1.310]	ko01522	Endocrine resistance
Chr15	29622929	C	T	SNP	HIGH	stop_gained	c.763C>T	p.Arg255*	TT	TT	CT	TT	TT	TT	CT	TT	pycom15g31270	-	-	-	-	-	-	-	-
Chr2	10418609	C	T	SNP	HIGH	stop_gained	c.67C>T	p.Arg23*	TT	TT	TT	TT	CT	TT	TT	CT	pycom02g13840	-	-	IPR025398	Domain of unknown function DUF4371	-	-	-	-
Chr14	19944034	C	T	SNP	HIGH	stop_gained	c.118C>T	p.Gln40*	TT	TT	TT	TT	CT	TT	TT	TT	pycom14g18230	GO:0005524;GO:0003676	Molecular Function:ATP binding;Molecular Function:nucleic acid binding	IPR000629;IPR001650;IPR011545;IPR014001;IPR014014;IPR025313;IPR027417	ATP-dependent RNA helicase DEAD-box, conserved site;Helicase, C-terminal;DEAD/DEAH box helicase domain;Helicase superfamily 1/2, ATP-binding domain;RNA helicase, DEAD-box type, Q motif;Domain of unknown function DUF4217;P-loop containing nucleoside triphosphate hydrolase	K13179	ATP-dependent RNA helicase DDX18/HAS1 [EC:3.6.4.13]	ko01522	Endocrine resistance
Chr13	14499495	C	T	SNP	HIGH	stop_gained	c.1123C>T	p.Arg375*	TT	TT	TT	TT	TT	CT	TT	TT	pycom13g18380	GO:0055114;GO:0016491	Biological Process:oxidation-reduction process;Molecular Function:oxidoreductase activity	IPR005123;IPR026992;IPR027443	Oxoglutarate/iron-dependent dioxygenase;Non-haem dioxygenase N-terminal domain;Isopenicillin N synthase-like	-	-	-	-
Chr17	14822053	G	A	SNP	HIGH	stop_gained&splice_region_variant	c.74G>A	p.Trp25*	AA	GA	GA	GA	GA	GA	GA	GA	pycom17g16830	-	-	-	-	-	-	-	-
Chr1	12928338	C	T	SNP	HIGH	stop_gained&splice_region_variant	c.478C>T	p.Gln160*	CT	CC	CC	CC	CC	CC	CC	CC	pycom01g11940	-	-	-	-	-	-	-	-
Chr1	2616191	G	A	SNP	HIGH	stop_gained&splice_region_variant	c.494G>A	p.Trp165*	GA	GA	GG	GA	GA	GA	GA	GA	pycom01g03380	GO:0006725;GO:0008198;GO:0016491	Biological Process:cellular aromatic compound metabolic process;Molecular Function:ferrous iron binding;Molecular Function:oxidoreductase activity	IPR004183	Extradiol ring-cleavage dioxygenase, class III enzyme, subunit B	K15777	4,5-DOPA dioxygenase extradiol [EC:1.13.11.-]	ko00965	Betalain biosynthesis
Chr1	17288875	G	A	SNP	HIGH	stop_gained&splice_region_variant	c.350G>A	p.Trp117*	GG	GA	GA	GA	GA	GA	GA	GA	pycom01g18230	-	-	IPR004147;IPR011009	UbiB domain;Protein kinase-like domain superfamily	K08869	aarF domain-containing kinase	ko01522	Endocrine resistance
Chr8	8310986	C	T	SNP	HIGH	stop_gained&splice_region_variant	c.183G>A	p.Trp61*	TT	CT	CT	CT	CT	CT	CT	CT	pycom08g10000	-	-	-	-	-	-	-	-
Chr1	3253990	A	G	SNP	HIGH	stop_lost&splice_region_variant	c.1094A>G	p.Ter365Trpext*?	AA	AG	AG	AG	AG	AG	AG	AG	pycom01g04330	-	-	-	-	-	-	-	-
Chr7	15773479	A	G	SNP	HIGH	stop_lost&splice_region_variant	c.400T>C	p.Ter134Glnext*?	AA	AG	AG	AG	AG	AG	AG	AG	pycom07g13860	-	-	-	-	-	-	-	-
Chr5	24436241	A	T	SNP	HIGH	stop_lost&splice_region_variant	c.2452T>A	p.Ter818Argext*?	AA	AT	AT	AT	AT	AT	AT	AT	pycom05g21860	GO:0004386	Molecular Function:helicase activity	IPR001650;IPR007502;IPR011709;IPR014001;IPR027417	Helicase, C-terminal;Helicase-associated domain;Domain of unknown function DUF1605;Helicase superfamily 1/2, ATP-binding domain;P-loop containing nucleoside triphosphate hydrolase	K12815	pre-mRNA-splicing factor ATP-dependent RNA helicase DHX38/PRP16 [EC:3.6.4.13]	ko01522;ko03040	Endocrine resistance;Spliceosome
Chr3	6256855	A	T	SNP	HIGH	stop_lost&splice_region_variant	c.555A>T	p.Ter185Cysext*?	AT	AT	AT	AA	AT	AT	AA	AT	pycom03g07880	GO:0004523;GO:0003676	Molecular Function:RNA-DNA hybrid ribonuclease activity;Molecular Function:nucleic acid binding	IPR002156	Ribonuclease H domain	-	-	-	-
Chr13	23751165	A	C	SNP	HIGH	stop_lost&splice_region_variant	c.876A>C	p.Ter292Tyrext*?	CC	CC	CC	CC	CC	AC	CC	CC	pycom13g27530	-	-	-	-	-	-	-	-
Chr1	19656204	T	C	SNP	HIGH	stop_lost&splice_region_variant	c.1621T>C	p.Ter541Argext*?	TT	TC	TC	TC	TC	TC	TC	TC	pycom01g21740	-	-	-	-	-	-	-	-
Chr5	28620912	T	C	SNP	HIGH	stop_lost&splice_region_variant	c.445T>C	p.Ter149Argext*?	TT	TC	TC	TC	TC	TC	TC	TC	pycom05g27720	-	-	-	-	-	-	-	-
Chr9	9170010	T	C	SNP	HIGH	stop_lost&splice_region_variant	c.435A>G	p.Ter145Trpext*?	TT	TC	TC	TC	TC	TC	TC	TC	pycom09g11020	-	-	IPR013103	Reverse transcriptase, RNA-dependent DNA polymerase	-	-	-	-
Chr2	782849	T	G	SNP	HIGH	stop_lost&splice_region_variant	c.214T>G	p.Ter72Gluext*?	TT	TG	TG	TG	TG	TG	TG	TG	pycom02g01340	-	-	-	-	-	-	-	-
Chr7	3183109	T	G	SNP	HIGH	stop_lost&splice_region_variant	c.454T>G	p.Ter152Glyext*?	TT	TG	TG	TG	TG	TG	TG	TG	pycom07g03750	-	-	IPR024752	Myb/SANT-like domain	-	-	-	-
